# Supplementary material for: Genome-wide association meta-analysis identifies risk loci for abdominal aortic aneurysm and highlights PCSK9 as a therapeutic target
Source: Nat Genet. 2023 Oct 16;55(11):1831–42. doi: 10.1038/s41588-023-01510-y (PMC10632148; doi:10.1038/s41588-023-01510-y)
Supplement: Supplementary file 4 — Supplementary Tables 1–27. [file 41588_2023_1510_MOESM4_ESM.xls]

## Sheet: S1
Supplementary Table 1: Cohorts contributing to the discovery GWAS for abdominal aortic aneurysm
Cohort	Cases	Controls	Ancestry	Imputation panel	Association analysis	Number of variants	GC lambda (all)	GC lambda (<0.01)	GC lambda (0.01-0.05)	GC lambda (>0.05)	Covariates
ARIC	408	8554	EUR	1KG	SNPTEST	20407887	1.25	1.39	1.03	1.01	Age, Sex, Pack years of smoking, PCs 1-5
CHB-CVDC+DBDS	3079	180236	EUR	1kG+HRC	SAIGE	7489769	1.07	1.05	1.05	1.07	Birth year, Sex, PCs 1-10
CHIP+MGI	1283	12202	EUR	HRC	SAIGE	20699674	1.06	1.14	1	1.02	Birth year, Sex, Array version, PCs 1-4
deCODE	1656	265410	EUR	deCODE	deCODE	14771657	1.1	1.15	0.97	0.99	Age, Age2, Sex, County of origin, Some additional
DiscovEHR	2238	105433	EUR	HRC	REGENIE	8767326	1.04	1.02	1.04	1.05	Age, Age2, Sex, AgexSex, Age2xSex, PCs1-10
eMERGE	3092	15025	EUR	HRC	PLINK	7633402	1.03	NA	1.02	1.03	Age, Sex, Clinical site, PCs1-5
eMERGE	119	603	AFR	HRC	PLINK	13196240	0.18	NA	0.18	0.18	Age, Sex, Clinical site, PCs1-5
HUNT	734	68901	EUR	HRC	SAIGE	23134895	0.7	0.62	1	0.99	Birth year, Sex, Batch, PCs 1-4
Mayo VDB	771	4913	EUR	HRC	SAIGE	15730490	1.07	1.13	1.01	1	Study enrolment age, Sex, Genotyping platform, PCs 1-5
MVP	17672	303695	EUR	1KG+AGR	PLINK2	26319140	0.99	0.91	1.06	1.21	Age, Sex, PCs 1-5
MVP	1888	87728	AFR	1KG+AGR	PLINK2	38934642	0.97	0.93	1.02	1.06	Age, Sex, PCs 1-5
NZ1	608	612	EUR	1KG	PLINK	7315095	1.26	2.17	1.06	1.06	NA
NZ2	397	384	EUR	1KG	PLINK	7302959	1.28	2.11	1.06	1.04	NA
PMBB	388	9879	EUR	1KG	PLINK	6512545	1.02	NA	0.98	1.02	Age at recruitment, Sex, Genetic determined ancestry, PCs 1-10
TABS	52	483	EUR	HRC	SAIGE	9443602	0.77	0.5	0.95	0.94	Birth year, Sex, Batch, PCs 1-4
UKAGS+VIVA	3595	15773	EUR	1KG	PLINK	3586143	1.1	NA	1.03	1.16	Age matching for controls, Male only, PCs 1-4
UKBB	1241	6276	EUR	HRC	SNPTEST	9884304	1.03	1.04	1.02	1.04	Age matching for controls, Sex

## Sheet: S2
Supplementary Table 2: Index variants at genome-wide significant loci from the GWAS meta-analysis
	chr	pos	ref	alt	N	AF	Direction	Effectsize	Effectsize_SD	pvalue	Het_pvalue	ID	start	end	overlap	Nearest gene	Missense variant (R2 > 0.8 with index variant)	Meta_excluding_MVP_EUR_P	MVP_EUR_P	Joint pvalue		Type	ID	EA	AAAgen_Effectsize	AAAgen_Effectsize_SD	AAAgen_P	Replication_Effectsize	Replication_Effectsize_SD	Replication_P		External Replication Cohorts
	1	9438175	C	T	1104430	0.5473	-----+------?-+-+	-0.0691	0.0086	7.667e-16	0.4952	rs12408895	8438175	10438175	novel	SPSB1		1.034e-06	5.30506e-11	4.08709e-16	Following columns are related to analysis of external cohorts	Meta_LD	rs12408895_1:9437151:C:G	C	-0.069	0.0087	2.142e-15	-0.0808	0.0253	0.00143		Cohort	Cases	Controls
	1	17301780	G	A	1123480	0.5129	+--+-------------	-0.0451	0.0081	2.169e-08	0.6099	rs761422	16301780	18301780	novel	MFAP2		1.982e-07	0.00723149	1.10956e-08	Type description	Meta_Index	rs761422	A	-0.0451	0.0081	2.17e-08	-0.0092	0.0257	0.7206		Finngen	2434	288638
	1	55505647	G	T	1110800	0.0144	---+-------?-??-?	-0.3259	0.0404	7.335e-16	0.7547	rs11591147	54505647	56505647	known	PCSK9	PCSK9:p.R46L	5.18e-09	1.72826e-08	7.23391e-16	Meta_Index: Meta-analysis of Index variant in >1 external cohort	Meta_Index	rs11591147	T	-0.3259	0.0404	7.34e-16	-0.3332	0.0819	4.755e-05		PRS validation set 1	1130	5810
	1	92340684	G	A	1123420	0.3085	++++++++-++-+++-+	0.0587	0.0086	1.099e-11	0.09145	rs1192524	91340684	93340684	novel	TGFBR3		1.986e-06	8.70327e-07	8.76517e-12	Meta_LD: Meta-analysis of LD variant in >1 external cohort	Meta_Index	rs1192524	A	0.0587	0.0086	1.1e-11	0.0295	0.0243	0.2248		PRS validation set 2	1887	5437
	1	109817590	G	T	1123790	0.2223	--------+--------	-0.132	0.0097	2.004e-42	0.00265	rs12740374	108817590	110817590	known	CELSR2		4.515e-25	1.31411e-19	3.63205e-42	Finngen_Index: Finngen stat of Index variant	Meta_Index	rs12740374	T	-0.132	0.0097	2e-42	-0.161	0.0261	7.296e-10
	1	150296298	C	T	748188	0.3876	--++-?-?------?-+	-0.0567	0.0086	5.287e-11	0.9377	rs1260400	149296298	151296298	novel	PRPF3	ECM1:p.T(130/157)M;p.G(290/415/442)S	1.394e-05	6.14989e-07	3.4604e-10	Finngen_LD: Finngen stat of LD variant	Meta_Index	rs1260400	T	-0.0567	0.0086	5.29e-11	-0.0385	0.0215	0.07362
	1	154425456	G	A	1123800	0.3899	--+-------------+	-0.0939	0.0082	3.576e-30	0.3366	rs12126142	153425456	155425456	known	IL6R	IL6R:p.D(161/358)V	5.142e-17	3.73333e-15	1.81595e-29		Meta_Index	rs12126142	A	-0.0939	0.0082	3.58e-30	-0.1286	0.0224	9.728e-09
	1	172333448	G	A	1122270	0.4474	-+++++++++-++?-+-	0.0618	0.0082	3.975e-14	0.1515	rs2227200	171333448	173333448	novel	DNM3		1.964e-05	7.08298e-11	4.83143e-14		Meta_Index	rs2227200	A	0.0618	0.0082	3.98e-14	0.0636	0.0212	0.002663
	1	214405605	C	A	1123700	0.3288	+++-+++++++++++++	0.0828	0.0086	3.944e-22	0.007268	rs1660364	213405605	215405605	known	SMYD2		1.831e-15	8.46579e-09	7.94302e-21		Meta_Index	rs1660364	A	0.0828	0.0086	3.94e-22	0.1102	0.022	5.578e-07
	1	218615451	C	A	1123500	0.7114	----------++-----	-0.0623	0.0089	2.637e-12	0.03856	rs991967	217615451	219615451	novel	TGFB2		9.853e-12	0.00298246	2.98418e-11		Meta_Index	rs991967	A	-0.0623	0.0089	2.64e-12	-0.0787	0.0226	0.0004917
	1	221115395	G	T	1123750	0.4049	-----------+-++--	-0.049	0.0081	1.267e-09	0.1667	rs2807875	220115395	222115395	novel	HLX		1.477e-05	1.61474e-05	6.32087e-09		Meta_Index	rs2807875	T	-0.049	0.0081	1.27e-09	-0.0324	0.0261	0.2139
Failed sensitivity analysis/QC	10	30190098	G	T	409595	0.0009	?-?????????????+?	2.3338	0.4121	1.482e-08	0.702	rs138844785	29190098	31190098	novel	JCAD		1.433e-08	0.773116	NA
	10	64406358	G	C	1123530	0.6403	-----------+-+--+	-0.0656	0.0084	5.53e-15	0.6668	rs12768538	63406358	65406358	novel	AC067752.1,ZNF365		3.53e-08	1.96771e-08	5.74991e-15		Meta_Index	rs12768538	C	-0.0656	0.0084	5.53e-15	-0.0985	0.0217	5.742e-06
	10	75673101	C	T	1123780	0.2447	+++-+++++++-+++-+	0.0653	0.0093	2.184e-12	0.1625	rs2227564	74673101	76673101	novel	C10orf55,PLAU	PLAU:p.L(105/124/141)P	4.814e-11	0.000663426	1.92577e-12		Meta_Index	rs2227564	T	0.0653	0.0093	2.18e-12	0.107	0.0272	8.413e-05
	10	82238403	C	T	1123800	0.2049	+-------------+--	-0.065	0.0099	5.28e-11	0.5674	rs35414786	81238403	83238403	novel	TSPAN14		1.509e-05	4.90155e-07	4.04576e-11		Meta_Index	rs35414786	T	-0.065	0.0099	5.28e-11	-0.0783	0.0254	0.00203
	10	91002927	C	T	1123750	0.3442	++-++++++++-+-++-	0.0733	0.0083	8.597e-19	0.4724	rs1412444	90002927	92002927	known	LIPA	LIPA:p.T16P	1.917e-08	2.26755e-12	3.77211e-19		Meta_Index	rs1412444	T	0.0733	0.0083	8.6e-19	0.0611	0.0259	0.01816
	10	95898681	G	A	1123740	0.5228	+++-+++++++++++++	0.0923	0.0081	3.393e-30	0.9488	rs731141	94898681	96898681	novel	PLCE1		3.51e-19	3.92233e-13	7.89453e-30		Meta_Index	rs731141	A	0.0923	0.0081	3.39e-30	0.1047	0.0212	7.866e-07
	10	105640978	C	T	1123580	0.4932	++--++++++-+++-++	0.0563	0.0079	1.131e-12	0.06167	rs7100920	104640978	106640978	novel	STN1		1.831e-10	0.000221459	6.29448e-12		Meta_Index	rs7100920	T	0.0563	0.0079	1.13e-12	0.0488	0.0213	0.02167
	10	114758349	C	T	1123770	0.2906	-----+-------+---	-0.0481	0.0087	3.576e-08	0.57	rs7903146	113758349	115758349	novel	TCF7L2		0.0002585	2.64128e-05	4.40764e-08		Meta_LD	rs7903146_10:114754088:T:C	T	0.0435	0.009	1.256e-06	0.0639	0.024	0.007739
	11	199492	G	A	1114820	0.0694	++?++++++++++-+++	0.0921	0.0166	2.781e-08	0.5695	rs72878024	1	1199492	novel	ODF3,BET1L	ODF3:p.A220T	2.081e-05	0.000296311	2.8877e-08		Meta_Index	rs72878024	A	0.0921	0.0166	2.78e-08	-0.0141	0.0474	0.7664
	11	17310391	C	T	1123430	0.2913	--+-------+----+-	-0.0533	0.009	2.685e-09	0.186	rs55948574	16310391	18310391	novel	NUCB2	NUCB2:p.Q(116/308/338)E	2.048e-05	2.53863e-05	3.17798e-09		Finngen_LD	rs55948574_11:17297161:C:T	T	-0.0507	0.0096	1.126e-07	0.0193984	0.0320573	0.545101
	11	27646246	C	T	1123800	0.276	--++---+------+-+	-0.0524	0.009	5.149e-09	0.1619	rs11030087	26646246	28646246	novel	BDNF		9.452e-05	9.40821e-06	5.80997e-09		Meta_Index	rs11030087	T	-0.0524	0.009	5.15e-09	-0.0658	0.024	0.006089
	11	46379442	C	T	1123800	0.686	--+----+--+------	-0.0607	0.0087	2.584e-12	0.7842	rs11038871	45379442	47379442	novel	DGKZ	DGKZ:p.Q21R	1.324e-06	2.89642e-07	3.01843e-12		Meta_Index	rs11038871	T	-0.0607	0.0087	2.58e-12	-0.0369	0.0313	0.2387
	11	77727283	G	A	1104430	0.8356	+--+-------+?----	-0.0632	0.0115	3.9e-08	0.8672	rs7928656	76727283	78727283	novel	KCTD14		0.001038	5.08094e-06	3.89445e-08		Meta_LD	rs7928656_11:77717804:C:T	T	0.0565	0.0111	3.567e-07	0.0995	0.0303	0.001027
	11	89224718	G	T	1104430	0.738	--+---------?+---	-0.0589	0.0104	1.469e-08	0.6963	rs2289123	88224718	90224718	novel	NOX4		0.0009373	1.8176e-06	1.48436e-08		Finngen_Index	rs2289123	T	-0.0589	0.0104	1.47e-08	-0.0266922	0.0328413	0.416354
	11	102795606	G	A	1104430	0.2212	++-++++++++-?++-+	0.0946	0.01	2.269e-21	0.1741	rs1892971	101795606	103795606	novel	MMP13		4.433e-10	4.03405e-13	3.68056e-22		Meta_Index	rs1892971	A	0.0946	0.01	2.27e-21	0.0925	0.0263	0.0004386
	11	110229530	C	T	1123630	0.0813	+++-++++++-++--+-	0.1079	0.0144	5.935e-14	0.4205	rs10891091	109229530	111229530	novel	RDX		9.195e-10	6.44822e-06	8.00495e-15		Finngen_LD	rs10891091_11:110237538:G:T	T	0.1025	0.0165	5.636e-10	0.139429	0.054188	0.0100807
	11	116648917	G	C	1122580	0.8555	-------------?-+-	-0.1285	0.011	1.187e-31	0.01503	rs964184	115648917	117648917	known	ZPR1		5.297e-13	2.50596e-21	1.60775e-31		Meta_Index	rs964184	C	-0.1285	0.011	1.19e-31	-0.0989	0.0359	0.005852
	11	130280667	G	A	1104430	0.3707	------------?----	-0.1108	0.0089	7.031e-36	0.5821	rs4936098	129280667	131280667	known	ADAMTS8		5.993e-19	4.64645e-19	1.42549e-35		Finngen_Index	rs4936098	A	-0.1108	0.0089	7.03e-36	-0.0944875	0.0311242	0.00239883
	12	19930494	G	A	930212	0.9066	++++?++++++?+-+++	0.1428	0.0155	2.531e-20	0.8664	rs77925345	18930494	20930494	novel	AEBP2		3.97e-10	5.20535e-12	Missing in LD reference		Meta_Index	rs77925345	A	0.1428	0.0155	2.53e-20	0.1378	0.0503	0.006112
	12	48195873	C	T	1123530	0.2369	++++++++++-++-+++	0.0528	0.0095	2.36e-08	0.2233	rs73107993	47195873	49195873	novel	HDAC7		0.0004529	8.70925e-06	3.59686e-08		Meta_LD	rs73107993_12:48194435:C:T	T	0.0522	0.0101	2.626e-07	0.1089	0.0292	0.000197
	12	57527283	C	T	1123550	0.5909	-++++++++++++++++	0.0905	0.0081	4.3e-29	0.6926	rs11172113	56527283	58527283	known	LRP1		7.713e-16	3.33033e-15	2.23012e-28		Meta_Index	rs11172113	T	0.0905	0.0081	4.3e-29	0.1559	0.0216	5.156e-13
	12	62575791	G	A	921118	0.1045	+++-?++++++-?+-++	0.0867	0.0143	1.213e-09	0.426	rs11612171	61575791	63575791	novel	FAM19A2		1.252e-05	1.47405e-05	4.16322e-09		Finngen_LD	rs11612171_12:62607379:G:A	A	0.0726	0.0127	1.027e-08	-0.0590911	0.0589532	0.316179
	12	125259751	C	A	837367	0.7644	+++++?++++-+?+++-	0.079	0.0108	3.351e-13	0.6973	rs12578371	124259751	126259751	novel	SCARB1		4.698e-06	6.79216e-09	2.58159e-13		Finngen_Index	rs12578371	A	0.079	0.0108	3.35e-13	0.0515492	0.0343805	0.133777
	13	22871446	G	A	1104430	0.7749	+++++++++++-?-+++	0.1355	0.0103	1.172e-39	0.07199	rs7994761	21871446	23871446	known	FGF9		4.074e-18	5.41281e-24	1.60985e-39		Meta_Index	rs7994761	A	0.1355	0.0103	1.17e-39	0.1552	0.0292	1.061e-07
	13	111060819	C	T	1104430	0.2437	------------?----	-0.0714	0.0098	2.842e-13	0.6916	rs34402154	110060819	112060819	novel	COL4A2		5.901e-12	0.000396363	4.6356e-13		Meta_LD	rs34402154_13:111062076:A:G	A	0.0659	0.0096	5.476e-12	0.1102	0.0293	0.0001717
	13	113637010	G	T	1104430	0.3026	-+++++++++++?+++-	0.0653	0.0093	2.219e-12	0.1962	rs3011545	112637010	114637010	novel	MCF2L		2.571e-10	0.000216667	3.18098e-12		Meta_LD	rs3011545_13:113635963:C:T	T	-0.0621	0.0089	2.605e-12	-0.0576	0.0265	0.02985
	14	59903104	C	A	1104430	0.5155	------------?--+-	-0.0497	0.0085	5.452e-09	0.7404	rs3850306	58903104	60903104	novel	GPR135		5.698e-05	1.87223e-05	5.00628e-09		Meta_Index	rs3850306	A	-0.0497	0.0085	5.45e-09	-0.0027	0.0239	0.9098
	14	75537381	C	T	1123800	0.4121	-------+-----+---	-0.055	0.0082	1.901e-11	0.5678	rs11546525	74537381	76537381	novel	ZC2HC1C		1.084e-05	2.49541e-07	1.98413e-11		Meta_Index	rs11546525	T	-0.055	0.0082	1.9e-11	-0.0873	0.0257	0.0006621
	14	100135306	G	A	1123720	0.4126	----------+--+-++	-0.0489	0.0081	1.733e-09	0.7029	rs12436072	99135306	101135306	novel	HHIPL1	HHIPL1:p.V692A	1.408e-06	0.000192948	1.5706e-09		Meta_Index	rs12436072	A	-0.0489	0.0081	1.73e-09	-0.0689	0.0213	0.001226
	15	48729030	C	T	1122500	0.8973	-------------?--+	-0.0856	0.0132	8.402e-11	0.3508	rs363820	47729030	49729030	novel	FBN1		1.989e-08	0.000348248	8.88897e-11		Meta_Index	rs363820	T	-0.0856	0.0132	8.4e-11	-0.1277	0.0386	0.000934
	15	58988380	C	T	1104430	0.6745	++++++++++++?+++-	0.0694	0.0096	5.362e-13	0.9891	rs11856657	57988380	59988380	novel	ADAM10		1.154e-07	6.8557e-07	4.89226e-13		Finngen_Index	rs11856657	T	0.0694	0.0096	5.36e-13	-0.00667586	0.0317187	0.8333
	15	61061261	C	T	1123760	0.4935	------+----+-----	-0.0444	0.008	2.459e-08	0.8775	rs12591781	60061261	62061261	novel	RORA		9.705e-05	5.28222e-05	1.12762e-08		Meta_Index	rs12591781	T	-0.0444	0.008	2.46e-08	-0.0515	0.021	0.01397
	15	63990599	G	A	1123610	0.1191	--+----------+--+	-0.0705	0.0126	2.214e-08	0.3306	rs113192897	62990599	64990599	novel	HERC1	FBXL22:p.V(12/109/115)L	1.609e-06	0.00165156	1.17734e-08		Meta_Index	rs113192897	A	-0.0705	0.0126	2.21e-08	-0.1463	0.0475	0.002075
	15	67628221	G	T	1104430	0.5806	------------?---+	-0.0605	0.0087	4.204e-12	0.1378	rs72745452	66628221	68628221	novel	IQCH		2.209e-07	2.6112e-06	1.48711e-11		Meta_LD	rs72745452_15:67629175:G:A	A	0.0561	0.0085	3.484e-11	0.1012	0.0235	1.61e-05
	15	72901549	C	A	1122300	0.64	++--+++++++++?++-	0.0495	0.0088	1.528e-08	0.5902	rs112038040	71901549	73901549	novel	ARIH1		0.0001967	1.41587e-05	4.80679e-07		Meta_Index	rs112038040	A	0.0495	0.0088	1.53e-08	0.0039	0.0268	0.8846
	15	74226145	G	A	1104430	0.317	++++++++++++?-+++	0.0637	0.0089	7.403e-13	0.7979	rs58270968	73226145	75226145	novel	LOXL1	LOXL1:p.R141L	3.677e-06	2.61681e-08	1.92357e-12		Meta_Index	rs58270968	A	0.0637	0.0089	7.4e-13	0.0857	0.0246	0.0004845
	15	78867482	C	A	1123800	0.6647	-----------------	-0.103	0.0083	2.121e-35	0.8681	rs17486278	77867482	79867482	known	CHRNA5	CHRNA5:p.D398N	5.871e-20	1.5672e-17	1.63099e-35		Meta_Index	rs17486278	A	-0.103	0.0083	2.12e-35	-0.108	0.0221	9.771e-07
	15	95819546	G	C	1104430	0.1961	++-+++++++-+?++++	0.059	0.0106	2.76e-08	0.2514	rs35260437	94819546	96819546	novel	MCTP2		4.667e-08	0.00992133	2.60717e-08		Meta_LD	rs35260437_15:95809130:A:G	A	-0.048	0.0101	1.752e-06	-0.0439	0.0289	0.1282
	16	56990716	C	A	1123790	0.3164	--++-------+--+--	-0.0718	0.0086	4.911e-17	0.578	rs247617	55990716	57990716	novel	CETP		3.499e-13	3.90499e-06	6.90845e-17		Meta_Index	rs247617	A	-0.0718	0.0086	4.91e-17	-0.0963	0.0232	3.311e-05
	16	70011947	C	CTA	886722	0.733	?++?++???+?-???-?	0.069	0.0122	1.395e-08	0.2798	rs200930372;rs201313462	69011947	71011947	novel	CLEC18A		0.001476	1.89722e-06	2.62384e-08		Finngen_Index	rs200930372;rs201313462	CTA	0.069	0.0122	1.4e-08	0.0704732	0.0387777	0.0691608
	16	71931995	C	T	1123770	0.9439	---+----+--+---+-	-0.1025	0.0176	6.39e-09	0.3621	rs72801778	70931995	72931995	novel	IST1		0.000419	2.25392e-06	2.83646e-09		Meta_Index	rs72801778	T	-0.1025	0.0176	6.39e-09	0.0896	0.0528	0.08949
	16	73097956	C	T	1104430	0.7241	+++++-++++++?++++	0.0544	0.0096	1.742e-08	0.9147	rs739414	72097956	74097956	novel	ZFHX3		0.0001229	2.83392e-05	3.43319e-09		Meta_LD	rs739414_16:73090039:G:A	A	0.0527	0.0095	3.057e-08	0.0756	0.0263	0.004091
	16	75451461	G	A	1104430	0.6276	--++--------?--+-	-0.0571	0.0087	4.733e-11	0.4955	rs11149831	74451461	76451461	novel	AC009163.4,CFDP1		9.306e-07	7.71861e-06	2.48681e-12		Meta_LD	rs11149831_16:75495986:T:C	T	0.0513	0.0086	2.82e-09	0.0632	0.0241	0.008811
	16	81595405	C	T	1104430	0.5141	--------+---?---+	-0.0498	0.0085	5.575e-09	0.2111	rs12929809	80595405	82595405	novel	CMIP		2.631e-06	0.000292633	1.9636e-09		Finngen_Index	rs12929809	T	-0.0498	0.0085	5.58e-09	0.000920594	0.0296518	0.975232
	16	84919525	G	A	1104430	0.7498	---+--------?-+-+	-0.0667	0.0098	8.877e-12	0.9961	rs35254673	83919525	85919525	known	CRISPLD2		1.148e-05	1.0809e-07	8.32446e-12		Finngen_Index	rs35254673	A	-0.0667	0.0098	8.88e-12	-0.0472542	0.0341144	0.166001
	17	27648542	G	A	921118	0.1297	+--+?-------?----	-0.0813	0.0135	1.525e-09	0.6205	rs56853305	26648542	28648542	novel	NUFIP2		0.0002407	1.1025e-06	1.72165e-09		Finngen_Index	rs56853305	A	-0.0813	0.0135	1.53e-09	-0.103529	0.0420524	0.0138204
	17	57859210	G	A	1123630	0.5301	+++++++++++++-+-+	0.0658	0.0081	2.892e-16	0.6966	rs2150879	56859210	58859210	novel	VMP1	TUBD1: p.M(9/76)T	1.854e-07	1.21279e-10	4.06411e-17		Meta_Index	rs2150879	A	0.0658	0.0081	2.89e-16	0.0732	0.0252	0.003719
	17	60767135	G	A	1104430	0.5953	+++-+++++++-?+++-	0.0549	0.0086	1.921e-10	0.8211	rs56288724	59767135	61767135	novel	MRC2		5.528e-05	5.39031e-07	4.79114e-12		Meta_LD	rs56288724_17:60769406:T:C	T	0.0539	0.0086	3.385e-10	0.1045	0.0258	5.125e-05
	17	67136325	G	C	1093440	0.9703	+----+----+??---?	-0.1535	0.0251	9.51e-10	0.006889	rs117753190	66136325	68136325	novel	ABCA6		4.579e-06	3.39331e-05	9.40261e-10		Meta_Index	rs117753190	C	-0.1535	0.0251	9.51e-10	-0.1511	0.0937	0.1067
	18	20282856	C	T	1123650	0.6723	-------------+--+	-0.1021	0.0086	1.012e-32	0.01796	rs434182	19282856	21282856	known	RBBP8		1.05e-23	5.27592e-12	1.66746e-32		Meta_Index	rs434182	T	-0.1021	0.0086	1.01e-32	-0.1285	0.0271	2.114e-06
	18	48604010	AT	A	946090	0.0371	?+-?++??++?????+?	0.1616	0.0254	2.089e-10	0.7883	rs139264364	47604010	49604010	novel	SMAD4		4.984e-05	4.78914e-07	1.99083e-10		Finngen_Index	rs139264364	A	0.1616	0.0254	2.09e-10	0.00759173	0.116016	0.947826
	19	2236637	C	T	1104430	0.8889	+++++++++++-?--+-	0.1198	0.0165	3.455e-13	0.4625	rs7249204	1236637	3236637	novel	SF3A2,PLEKHJ1		2.634e-08	2.01443e-06	7.76824e-13		Meta_LD	rs7249204_19:2232083:G:T	T	-0.1075	0.016	1.982e-11	-0.1355	0.0452	0.002707
	19	8670147	C	T	1092170	0.0349	---+-------????++	-0.146	0.0265	3.383e-08	0.5592	rs62621197	7670147	9670147	novel	ADAMTS10	ADAMTS10:p.R62Q	0.002966	1.24761e-06	Missing in LD reference		Finngen_Index	rs62621197	T	-0.146	0.0265	3.38e-08	-0.0470172	0.103296	0.648987
	19	11189764	C	T	1123770	0.8802	++++++++++-++++++	0.1654	0.0128	2.679e-38	0.126	rs73015011	10189764	12189764	known	SMARCA4		2.871e-26	9.10742e-15	6.84615e-38		Meta_Index	rs73015011	T	0.1654	0.0128	2.68e-38	0.1883	0.0357	1.347e-07
	19	41117300	G	A	1093050	0.0135	---?-------??---?	-0.3383	0.0421	9.432e-16	0.9823	rs34093919	40117300	42117300	novel	LTBP4	LTBP4: p.D(205/685/715/752)N	5.751e-09	2.02033e-08	5.23556e-16		Finngen_Index	rs34093919	A	-0.3383	0.0421	9.43e-16	-0.438643	0.117986	0.000201011
	19	44153100	G	A	1121680	0.8477	---+---------??--	-0.0956	0.0112	1.209e-17	0.5642	rs4760	43153100	45153100	novel	PLAUR	PLAUR: p.L(268/272/317)P	4.656e-09	2.69541e-10	2.85829e-17		Meta_Index	rs4760	A	-0.0956	0.0112	1.21e-17	-0.1276	0.0335	0.0001394
	19	45411941	C	T	1111360	0.8472	-----------?-??--	-0.1439	0.011	5.406e-39	0.2574	rs429358	44411941	46411941	known	APOE	APOE:p.C(130/156)R	2.067e-20	9.36163e-21	Missing in LD reference		Meta_Index	rs429358	T	-0.1439	0.011	5.41e-39	-0.1615	0.0327	7.611e-07
	19	47182942	C	T	1121570	0.1246	++++++++++-++??++	0.0816	0.0121	1.381e-11	0.7095	rs137882482	46182942	48182942	novel	PRKD2		2.875e-06	7.56851e-07	1.975e-11		Meta_Index	rs137882482	T	0.0816	0.0121	1.38e-11	0.0577	0.0368	0.1176
	2	20878105	G	A	1123610	0.6444	-----------+-----	-0.0835	0.0083	6.327e-24	0.165	rs9306894	19878105	21878105	known	GDF7		4.042e-13	1.17e-12	8.31615e-24		Meta_Index	rs9306894	A	-0.0835	0.0083	6.33e-24	-0.1125	0.0217	2.151e-07
	2	46758015	C	A	1123650	0.0949	++++++++-+++++---	0.0765	0.0135	1.647e-08	0.584	rs72800535	45758015	47758015	novel	ATP6V1E2		0.001778	8.524e-07	1.45666e-08		Meta_Index	rs72800535	A	0.0765	0.0135	1.65e-08	-0.0665	0.0421	0.114
	2	69381569	G	A	1103650	0.5627	------------?+?-+	-0.0532	0.0086	6.07e-10	0.6887	rs13384676	68381569	70381569	novel	ANTXR1		1.616e-07	0.00028116	6.17366e-10		Meta_LD	rs13384676_2:69389757:T:A	A	0.0454	0.0084	7.14e-08	0.0534	0.0238	0.02487
	2	105911258	C	A	1104430	0.7106	+++++-+-++++?+-++	0.0539	0.0094	1.1e-08	0.1485	rs2576748	104911258	106911258	novel	TGFBRAP1		0.0007718	1.90462e-06	6.74223e-09		Meta_LD	rs2576748_2:105936412:A:G	A	-0.0447	0.0089	5.522e-07	0.0109	0.0333	0.7435
	2	109810664	G	A	1123640	0.7966	---+---+---------	-0.0597	0.0102	4.224e-09	0.3893	rs13417446	108810664	110810664	novel	SH3RF3		8.696e-05	7.89229e-06	4.34755e-09		Meta_Index	rs13417446	A	-0.0597	0.0102	4.22e-09	-0.0332	0.0282	0.2396
	2	113841030	G	A	1123780	0.5915	++--++++++++++++-	0.0664	0.008	1.535e-16	0.8048	rs6734238	112841030	114841030	novel	IL1F10		1.972e-09	9.13299e-09	7.14309e-17		Meta_Index	rs6734238	A	0.0664	0.008	1.54e-16	0.0899	0.0224	5.86e-05
Failed sensitivity analysis/QC	2	127718468	G	A	98187	0.9991	??-????????????-?	-2.751	0.5027	4.45e-08	0.4448	rs192868254	126718468	128718468	novel	TEX51		4.45e-08	1	NA
	2	163110536	G	A	1123770	0.4083	--++------+------	-0.0543	0.0082	3.02e-11	0.03905	rs2111485	162110536	164110536	novel	FAP	IFIH1:p.A946T	1.253e-10	0.00265887	3.5479e-11		Meta_Index	rs2111485	A	-0.0543	0.0082	3.02e-11	-0.0562	0.0215	0.009049
	2	174038002	C	T	1123710	0.8128	-+-+++++-++++++++	0.0592	0.0104	1.116e-08	0.824	rs17710437	173038002	175038002	novel	MAP3K20		0.0001649	1.23133e-05	1.25393e-08		Meta_Index	rs17710437	T	0.0592	0.0104	1.12e-08	0.0559	0.0285	0.05012
	2	227105752	AAGG	A	722567	0.6295	?++??+???+?++??+?	0.0566	0.01	1.6e-08	0.8378	rs112332675;rs374119562	226105752	228105752	novel	IRS1		4.319e-05	4.06949e-05	1.51472e-08		Meta_Index	rs112332675;rs374119562	A	0.0566	0.01	1.6e-08	0.0464	0.0318	0.1442
	20	10681223	G	T	1123570	0.9411	--+-----------++-	-0.0925	0.0169	4.155e-08	0.4886	rs76631336	9681223	11681223	novel	JAG1		0.0003736	2.07527e-05	4.41721e-08		Meta_Index	rs76631336	T	-0.0925	0.0169	4.16e-08	-0.1716	0.0417	3.838e-05
	20	44586023	C	T	1123720	0.1509	+++++++++++++++++	0.1586	0.0108	1.446e-48	0.7459	rs3827066	43586023	45586023	known	ZNF335		8.898e-24	3.51723e-27	2.15603e-49		Meta_Index	rs3827066	T	0.1586	0.0108	1.45e-48	0.1751	0.0286	9.199e-10
	20	47261017	C	T	1123800	0.7368	---+------------+	-0.0606	0.0089	8.013e-12	0.7952	rs6066802	46261017	48261017	novel	PREX1		2.163e-08	3.76261e-05	2.54132e-12		Meta_Index	rs6066802	T	-0.0606	0.0089	8.01e-12	-0.0617	0.0298	0.03827
	20	62402628	G	A	1104430	0.3141	--+------+--?-+--	-0.0575	0.009	2.027e-10	0.9287	rs73143503	61402628	63402628	known	ZBTB46		3.933e-06	8.91306e-06	1.67228e-10		Finngen_Index	rs73143503	A	-0.0575	0.009	2.03e-10	-0.0616664	0.0317608	0.0521867
	21	39819830	C	T	1105250	0.3337	+++-+-++++++?++++	0.0833	0.0092	9.564e-20	0.2855	rs2836411	38819830	40819830	known	ERG		1.446e-12	4.73297e-09	1.37861e-19		Finngen_Index	rs2836411	T	0.0833	0.0092	9.56e-20	0.11086	0.0310885	0.000362535
	22	19872645	C	T	921118	0.1674	++-+?+++++++?++-+	0.0675	0.0119	1.499e-08	0.5131	rs35934224	18872645	20872645	novel	TXNRD2		4.127e-05	7.06523e-05	1.15233e-08		Meta_LD	rs35934224_22:19856710:C:T	T	0.057	0.0111	2.476e-07	0.0739	0.0364	0.04239
Failed sensitivity analysis/QC	22	25903792	G	A	409595	0.0001	?+?????????????+?	2.5698	0.4704	4.684e-08	0.2039	rs530948381	24903792	26903792	novel	GRK3		0.008774	4.98693e-07
	22	29400515	G	A	1104430	0.1646	++-+++++++++?+++-	0.08	0.0113	1.856e-12	0.9358	rs8142788	28400515	30400515	novel	ZNRF3		1.162e-06	2.2676e-07	4.48027e-11		Finngen_Index	rs8142788	A	0.08	0.0113	1.86e-12	0.0972604	0.0459533	0.034302
	22	30764664	C	T	1123760	0.6744	--++----+----++-+	-0.0579	0.0085	8.372e-12	0.3524	rs59731356	29764664	31764664	novel	CCDC157		3.867e-06	3.01734e-07	3.73013e-10		Meta_Index	rs59731356	T	-0.0579	0.0085	8.37e-12	-0.0628	0.0287	0.02827
	3	49956036	G	A	1102430	0.0627	--+-----+-+-???--	-0.1008	0.0184	4.615e-08	0.2046	rs142344547	48956036	50956036	novel	MON1A		7.428e-06	0.000827328	4.29736e-08		Finngen_Index	rs142344547	A	-0.1008	0.0184	4.62e-08	-0.141262	0.0524089	0.00703089
	3	141105570	G	A	1123780	0.5473	+++++++++++++--++	0.0503	0.008	3.142e-10	0.5236	rs724016	140105570	142105570	novel	ZBTB38		2.165e-06	2.53776e-05	3.22837e-10		Meta_Index	rs724016	A	0.0503	0.008	3.14e-10	0.0646	0.0254	0.01095
	3	169477506	G	A	1123460	0.7429	---+-+-----+-++-+	-0.0585	0.009	7.738e-11	0.2051	rs12638862	168477506	170477506	novel	ACTRT3	LRRC34:p.L(35/225/241/254/286)I;p.S(188/249)R	1.128e-08	0.000419053	8.03805e-11		Meta_Index	rs12638862	A	-0.0585	0.009	7.74e-11	-0.093	0.0279	0.0008434
	4	16885455	G	A	1104430	0.4835	---+--------?-+--	-0.057	0.0086	3.394e-11	0.6602	rs4698161	15885455	17885455	novel	LDB2		0.0005634	2.31668e-09	3.40811e-11		Meta_LD	rs4698161_4:16866561:C:A	A	0.0528	0.0084	2.622e-10	0.065	0.0237	0.00623
	4	54596466	G	T	856679	0.7984	---+-?----------+	-0.0741	0.0105	1.437e-12	0.3515	rs2245157	53596466	55596466	novel	AC058822.1		1.869e-10	0.000360883	1.70165e-12		Meta_Index	rs2245157	T	-0.0741	0.0105	1.44e-12	-0.1148	0.0289	7.326e-05
	4	88775160	T	A	1123700	0.6593	++-+++++++++++++-	0.0598	0.0084	1.166e-12	0.1788	rs899040	87775160	89775160	known	MEPE		1.331e-06	1.16513e-07	1.08796e-12		Meta_Index	rs899040	A	0.0598	0.0084	1.17e-12	0.0611	0.0225	0.006605
	4	100284685	T	A	1123750	0.7021	--++----+--+-+---	-0.0499	0.0087	9.181e-09	0.2721	rs1229849	99284685	101284685	novel	ADH1C		2.894e-06	0.000493906	8.80177e-09		Meta_LD	rs1229849_4:100255953:C:T	T	0.049	0.0087	1.493e-08	0.0464	0.0221	0.03585
	4	103411099	G	A	1123700	0.3916	++-++++++++++++++	0.0487	0.0083	3.877e-09	0.4397	rs2125213	102411099	104411099	novel	NFKB1		1.468e-07	0.0023506	4.00975e-09		Meta_Index	rs2125213	A	0.0487	0.0083	3.88e-09	0.0231	0.0257	0.3698
	4	146809016	G	T	1122340	0.5191	-------------?---	-0.0462	0.008	9.259e-09	0.8993	rs7662069	145809016	147809016	novel	ZNF827		6.155e-07	0.00167254	7.69903e-09		Meta_Index	rs7662069	T	-0.0462	0.008	9.26e-09	-0.0308	0.0254	0.2264
	5	1286516	C	A	1123500	0.4994	+++-++++++++++-+-	0.0467	0.0079	3.159e-09	0.9668	rs2736100	286516	2286516	novel	TERT		8.524e-07	0.000497664	3.39404e-09		Meta_Index	rs2736100	A	0.0467	0.0079	3.16e-09	0.0731	0.0209	0.0004686
	5	52723007	G	A	1104430	0.3919	+++++++++++-?++--	0.0532	0.0087	7.938e-10	0.881	rs1423561	51723007	53723007	novel	FST		2.307e-05	6.24008e-06	2.08904e-09		Meta_LD	rs1423561_5:52698610:A:G	A	-0.0422	0.0082	2.28e-07	-0.0079	0.0215	0.7149
	5	55807370	C	T	1123800	0.7254	+++++++++++-+-++-	0.0523	0.0091	8.541e-09	0.617	rs464605	54807370	56807370	novel	C5orf67		8.663e-07	0.00129553	1.96626e-08		Meta_Index	rs464605	T	0.0523	0.0091	8.54e-09	0.0821	0.0277	0.002991
	5	74651084	G	A	1123800	0.5587	----------++-----	-0.0466	0.0081	7.809e-09	0.231	rs3846662	73651084	75651084	novel	HMGCR		9.108e-06	0.000157073	8.37494e-09		Meta_Index	rs3846662	A	-0.0466	0.0081	7.81e-09	-0.1017	0.0211	1.417e-06
	5	77881710	G	A	1123430	0.4528	++--+++++++-++-++	0.0584	0.008	3.736e-13	0.8173	rs890746	76881710	78881710	novel	LHFPL2		6.221e-07	7.79247e-08	1.27607e-13		Meta_Index	rs890746	A	0.0584	0.008	3.74e-13	0.0633	0.0212	0.002779
	5	82810884	C	T	1112790	0.9572	++-++++++++?+0++?	0.1487	0.0209	1.022e-12	0.06939	rs34580448	81810884	83810884	novel	VCAN	VCAN:p.K(301/349)E	8.083e-11	0.000256377	1.77622e-12		Meta_Index	rs34580448	T	0.1487	0.0209	1.02e-12	0.112	0.0857	0.1912
	5	101460926	G	T	1123520	0.0817	+------------++--	-0.088	0.0156	1.763e-08	0.1647	rs73177279	100460926	102460926	novel	SLCO4C1		3.546e-05	0.00010078	Missing in LD reference		Meta_Index	rs73177279	T	-0.088	0.0156	1.76e-08	0.0229	0.0468	0.6245
	5	108191536	G	C	1104430	0.2159	-++-+++--+++?++++	0.0565	0.0099	1.294e-08	0.1047	rs10065611	107191536	109191536	novel	FER		0.0001677	1.49032e-05	1.14992e-08		Meta_Index	rs10065611	C	0.0565	0.0099	1.29e-08	0.0295	0.0289	0.3076
	5	122448927	G	A	1104430	0.44	--+-----+--+?----	-0.0539	0.0084	1.295e-10	0.2462	rs335183	121448927	123448927	novel	PRDM6		7.769e-05	2.21078e-07	1.39402e-10		Meta_Index	rs335183	A	-0.0539	0.0084	1.3e-10	-0.0341	0.0235	0.1464
Failed sensitivity analysis/QC	6	25424118	GTCTTCCTGCC	G	409595	0.0008	?+?????????????+?	2.0057	0.3656	4.113e-08	0.416	rs561562835	24424118	26424118	novel	CARMIL1		2.101e-07	0.0475762	NA
	6	36648816	T	A	1104430	0.5858	+-------+---?+--+	-0.0558	0.0086	6.803e-11	0.4255	rs3176336	35648816	37648816	known	CDKN1A	CDKN1A:p.D28G	0.003179	4.04058e-10	1.56e-11		Meta_LD	rs3176336_6:36645696:A:G	A	-0.0515	0.0084	8.519e-10	-0.0705	0.0263	0.007343
	6	43806609	G	A	1123550	0.6779	+++++++-+++++-++-	0.0559	0.0086	1.018e-10	0.2785	rs881858	42806609	44806609	novel	VEGFA		0.0002931	1.73256e-08	1.44e-11		Meta_Index	rs881858	A	0.0559	0.0086	1.02e-10	0.0362	0.0274	0.1864
	6	56102126	C	T	1104430	0.5517	++--+++++++-?++--	0.0514	0.0086	2.104e-09	0.194	rs2223598	55102126	57102126	novel	COL21A1		5.459e-06	6.72873e-05	2.28e-09		Meta_LD	rs2223598_6:56032664:T:C	T	-0.0473	0.0085	2.324e-08	-0.0119	0.0235	0.6127
	6	112398675	GTTTTC	G	906072	0.7109	?--?--???-?--??-?	-0.0729	0.0098	1.138e-13	0.8045	rs147163233;rs60163160	111398675	113398675	novel	TUBE1		2.68e-07	4.72001e-08	1.02e-13		Meta_Index	rs147163233;rs60163160	G	-0.0729	0.0098	1.14e-13	0.0022	0.0332	0.9472
	6	140527046	G	A	1103710	0.055	++-++++-+-++?+++?	0.1037	0.0182	1.241e-08	0.2118	rs72975824	139527046	141527046	novel	CITED2		5.596e-05	4.3007e-05	1.21e-08		Meta_Index	rs72975824	A	0.1037	0.0182	1.24e-08	0.0142	0.0532	0.7899
	6	161010118	G	A	1121800	0.9297	-----------+-??--	-0.2367	0.0151	1.82e-55	0.4084	rs10455872	160010118	162010118	known	LPA		1.362e-30	1.91001e-27	3.17e-55		Meta_Index	rs10455872	A	-0.2367	0.0151	1.82e-55	-0.2227	0.0515	1.545e-05
	6	169577986	G	A	1123680	0.9301	-----+-++--+-----	-0.1056	0.0157	1.741e-11	0.3335	rs34927895	168577986	170577986	novel	THBS2		5.136e-05	2.34941e-08	2.44e-11		Meta_Index	rs34927895	A	-0.1056	0.0157	1.74e-11	-0.1054	0.0464	0.02305
	7	40840970	C	T	1123540	0.3317	+++-+++++++++++++	0.0864	0.0085	1.918e-24	0.0139	rs17688414	39840970	41840970	novel	SUGCT		9.988e-20	8.95888e-08	2.86313e-24		Meta_Index	rs17688414	T	0.0864	0.0085	1.92e-24	0.0691	0.0218	0.001505
	7	92248076	C	T	1123660	0.3145	+++-++-+++++++++-	0.0628	0.0084	9.307e-14	0.6528	rs42235	91248076	93248076	novel	CDK6		2.509e-07	4.85867e-08	7.66072e-14		Meta_Index	rs42235	T	0.0628	0.0084	9.31e-14	0.0784	0.0274	0.004219
	8	10638333	C	T	1103650	0.5914	---+--+-----?-?--	-0.0479	0.0085	1.978e-08	0.9663	rs1115866	9638333	11638333	novel	PINX1		0.0001746	2.31326e-05	2.50726e-08		Meta_LD	rs1115866_8:10687121:A:G	A	0.0456	0.0082	2.845e-08	0.0966	0.0254	0.0001429
	8	19820405	G	A	1123750	0.272	--------------+--	-0.0792	0.009	9.47e-19	0.3584	rs331	18820405	20820405	novel	LPL		4.321e-15	3.24239e-06	6.04655e-18		Meta_Index	rs331	A	-0.0792	0.009	9.47e-19	-0.1029	0.0243	2.359e-05
	8	25314571	G	C	1123580	0.3659	+--+------+---+--	-0.0477	0.0083	9.975e-09	0.3361	rs1506871	24314571	26314571	novel	KCTD9		1.069e-05	0.000184805	7.81673e-09		Meta_Index	rs1506871	C	-0.0477	0.0083	9.98e-09	-0.0176	0.0219	0.4216
	8	27415350	C	A	1123430	0.8054	-+++++++++-++++++	0.0671	0.0103	6.221e-11	0.2692	rs73227362	26415350	28415350	novel	EPHX2		1.01e-05	9.37322e-07	1.2048e-10		Meta_Index	rs73227362	A	0.0671	0.0103	6.22e-11	0.0955	0.0291	0.001016
Failed sensitivity analysis/QC	8	117751676	G	T	158860	0.9996	????????-??????-?	-2.7188	0.48	1.477e-08	0.8898	rs537441380	116751676	118751676	novel	EIF3H		1.477e-08	1	NA
	8	124552160	G	C	940191	0.3741	-+++?++++++++++++	0.0468	0.0085	3.999e-08	0.2659	rs2280921	123552160	125552160	novel	FBXO32		3.772e-07	0.00535312	1.17973e-08		Meta_Index	rs2280921	C	0.0468	0.0085	4e-08	0.0594	0.0216	0.005902
	8	126482077	G	A	1123770	0.4914	++++++++++--+-++-	0.0722	0.008	1.606e-19	0.4147	rs2954021	125482077	127482077	known	TRIB1		3.422e-11	4.64808e-10	5.9031e-20		Meta_Index	rs2954021	A	0.0722	0.008	1.61e-19	0.0866	0.0209	3.313e-05
	9	22098574	G	A	1122570	0.5236	---+---------?---	-0.182	0.008	1.67e-114	0.3116	rs4977574	21098574	23098574	known	AL359922.1		2.443e-65	7.28974e-53	1.61262e-114		Meta_Index	rs4977574	A	-0.182	0.008	1.67e-114	-0.1898	0.021	1.387e-19
	9	113596728	C	T	1122880	0.6964	++--+++++++++-?++	0.0494	0.0087	1.474e-08	0.7568	rs4323539	112596728	114596728	novel	MUSK		1.116e-06	0.00167609	1.36212e-08		Meta_Index	rs4323539	T	0.0494	0.0087	1.47e-08	0.0174	0.0241	0.4713
	9	124422403	G	A	1123670	0.2653	+++++++++++++++--	0.1018	0.0088	9.525e-31	0.02095	rs7025486	123422403	125422403	known	DAB2IP		5.056e-19	8.23244e-14	6.01773e-31		Meta_Index	rs7025486	A	0.1018	0.0088	9.53e-31	0.0782	0.0239	0.00108
Note: GWAS p-values are two-sided

## Sheet: S3
Supplementary Table 3: Additional independent variants at the loci identified in Supplementary table 2.
chr	pos	rsid	ref	alt	AF	N	Effectsize	Effectsize_SD	pvalue	Nearest protein coding gene	Joint pvalue
1	9339467	rs9442580	C	T	0.1326	1123730	0.0748	0.0117	1.5e-10	H6PD	1.6813e-09	These are different from nearest protein coding genes of 121 index variants
1	92079581	rs4658246	T	A	0.6025	1123420	0.0492	0.0082	2.111e-09	TGFBR3	2.82031e-09
2	21383353	rs34468875	C	T	0.4109	1103650	0.0564	0.0086	6.488e-11	TDRD15	1.57379e-12
4	55121921	rs4422471	C	T	0.1464	1104430	-0.0818	0.0122	1.972e-11	PDGFRA,AC058822.1	1.59529e-11
5	52783408	rs1469101	C	T	0.6179	1104430	0.0479	0.0086	2.732e-08	FST	5.29673e-09
6	160678391	rs547413889	C	T	0.0007	409595	1.2405	0.2226	2.496e-08	SLC22A2	5.48661e-09
6	161013013	rs140570886	C	T	0.9849	927907	-0.3988	0.0325	1.36e-34	LPA	4.1485e-36
7	40431132	rs79486579	C	A	0.8991	956357	-0.1199	0.0152	3.584e-15	SUGCT	6.12755e-15
7	41619741	rs508391	C	T	0.0443	1094170	0.1701	0.0274	5.691e-10	INHBA	1.05011e-10
8	19813529	rs268	G	A	0.9815	1112760	-0.1958	0.0315	4.807e-10	LPL	5.62419e-09
8	19851897	rs78131387	C	T	0.9699	1113290	-0.1432	0.0241	2.815e-09	LPL	4.75492e-08
10	65027143	rs7098181	G	T	0.4141	1104430	-0.048	0.0084	1.112e-08	JMJD1C	2.61558e-10
10	96069875	rs11187851	G	A	0.273	1123790	-0.0778	0.009	4.993e-18	PLCE1	3.12832e-25
11	102748695	rs17368814	G	A	0.8733	1123800	0.1012	0.0124	3.025e-16	MMP12	3.53785e-11
12	125303254	rs112403212	C	T	0.1412	1103210	0.0828	0.0125	3.135e-11	SCARB1	1.83815e-10
14	76442362	rs3917165	C	T	0.0652	1104430	0.0975	0.0171	1.217e-08	TGFB3,IFT43	4.7675e-09
16	84856532	rs9939197	G	A	0.3112	1104430	0.0547	0.0091	1.573e-09	CRISPLD2	1.45279e-08
18	20103067	rs7240701	C	T	0.9494	1123620	-0.1514	0.018	4.021e-17	CTAGE1	6.44169e-13
21	40028421	rs8134664	C	T	0.2236	1124610	-0.066	0.0097	1.067e-11	ERG	7.20611e-13
21	40418182	rs9979932	C	T	0.5998	1105250	0.0465	0.0088	1.089e-07	PSMG1	2.21567e-08

## Sheet: S4
Supplementary Table 4a: ROC curve comparison between AAAgen PRS and Klarin et al. PRS in three validation cohorts
	Difference between areas	95% CI	z statistic	Significance level	Wald test; two-sided p-value			Youden index J	Associated criterion	Sensitivity	Specificity
UKAGS-UKB	0.091	0.073-0.108	10.304	P<0.0001	6.7591e-25		AAAgen (UKAGS-KB)	0.2951	>0.000000025	65.22	64.29
AC-WTCCC	0.079	0.065-0.094	10.81	P<0.0001	3.0867e-27		Klarin et al. (UKAGS-KB)	0.1519	>0.000000014	57.96	57.23
SMART	0.049	0.027-0.072	4.331	P<0.0001	1.48434e-05		AAAgen (AC-WTCCC)	0.2397	>0.000000021	59.35	64.61
							Klarin et al. (AC-WTCCC)	0.1231	>0.000000015	62.85	49.46
							AAAgen (SMART)	0.216	>0.000000012	61.99	59.61
							Klarin et al. (SMART)	0.1463	>0.000000005	59.88	54.75
Supplementary Table 4b: Cox proportional Hazards model performance statistics in UKBB white British
Model name	Variables	Harrel's C-index	lower 95% confidence interval	upper 95% confidence interval	Optisms corrected Harrel's C-index	Likelihood ratio test P-value (two-sided) comparing to Baseline model	Likelihood ratio test P-value (two-sided) comparing to Clinical model
Age	Age, Age^2	0.786408	0.774647	0.798169	0.786314	NA
Sex	Sex	0.698879	0.687069	0.710689	0.698188	NA
Age&Sex (Baseline)	Age, Age^2, Sex	0.849694	0.839561	0.859826	0.849312	NA
LDL	Age, Age^2, Sex, LDL	0.85178	0.841612	0.861948	0.851282	2.09e-06
HDL	Age, Age^2, Sex, HDL	0.865399	0.855405	0.875392	0.865129	2.29046e-49
TG	Age, Age^2, Sex, TG	0.852817	0.842738	0.862895	0.852287	2.102e-08
TC	Age, Age^2, Sex, TC	0.853769	0.843601	0.863938	0.853434	2.473e-12
Current Smoking	Age, Age^2, Sex, Current smoking status	0.872457	0.862791	0.882122	0.872874	5.47868e-79
SBP	Age, Age^2, Sex, SBP	0.850005	0.839875	0.860135	0.849787	0.2794
DBP	Age, Age^2, Sex, DBP	0.850105	0.839895	0.860316	0.849464	0.03774
Cholesterol medication	Age, Age^2, Sex, Cholesterol medication	0.850766	0.840704	0.860827	0.850832	0.001045
Blood pressure Medication	Age, Age^2, Sex, Blood pressure medication	0.849785	0.839646	0.859925	0.849988	0.8047
Clinical	Age, Age^2, Sex, LDL, HDL, TG, TC, Current Smoking status, Cholesterol Medication, Blood pressure medication	0.884225	0.874616	0.893834	0.882115	4.75245e-127
AAAGen PRS	Age, Age^2, Sex, AAAGen PRS	0.882178	0.87202	0.892337	0.881827	1.02681e-117
Clinical&PRS	Age, Age^2, Sex, LDL, HDL, TG, TC, Current Smoking status, Cholesterol Medication, Blood pressure medication, AAAGen PRS	0.903538	0.894098	0.912977	0.902304	1.03792e-226	1.06103e-101

## Sheet: S5
Supplementary Table 5: Gene-set enrichment analysis by DEPICT
Gene set	P-value	FDR	Genes(z-score>2.58)
blood vessel development	2.87e-12	<0.01	SOX7,LAMA4,ERG,COL4A2,LOXL1,LDB2,SEMA3F,FBN1,ENSG00000241528,HLX,MRC2,PDGFRA,THBS2,ADAMTS7,NOX4,ECM1,VEGFA,VCAN,SH3PXD2A,PVRL2
vasculature development	1.27e-11	<0.01	SOX7,LAMA4,ERG,COL4A2,ENSG00000241528,LDB2,LOXL1,SEMA3F,FBN1,ADAMTS7,NOX4,MRC2,THBS2,VCAN,SH3PXD2A,HLX,ECM1,PDGFRA,VEGFA,PVRL2
blood vessel morphogenesis	1.43e-11	<0.01	SOX7,ERG,LAMA4,COL4A2,SEMA3F,LDB2,ADAMTS7,LOXL1,VEGFA,HLX,ECM1,NOX4,ENSG00000241528,PVRL2,MRC2,C3orf54
abnormal cell migration	1.53e-10	<0.01	COL4A2,SMAD3,DAG1,PLCE1,PIK3C2A,MIR21,JAG1,TRIB1,CREB3L1,FBN1
angiogenesis	4.09e-10	<0.01	SOX7,ERG,LAMA4,SEMA3F,COL4A2,LDB2,NOX4,HLX,VEGFA,ADAMTS7,HHIPL1
response to oxygen levels	3.84e-09	<0.01	VEGFA,FUT11,ENSG00000241528,MMP3,FBXO32,ADAMTS8,MMP12
aging	5.21e-09	<0.01	PLAU,SLC18A1
complete embryonic lethality during organogenesis	7.82e-09	<0.01	GATA6,SOX7,PRDM6,ADAM10,MYBPC3,ARID3B,COL4A2,VEGFA,ERG,JMJD1C,LAMA4,KANK2,DAG1,TGFBR3,MTMR3,NEK9,COL21A1
partial lethality throughout fetal growth and development	8.35e-09	<0.01	TCF7L2,SEMA3F,PVRL2,ZFHX3,FBN1,KANK2,DAG1,TGFBR3,SMAD3,ADAM10,ENSG00000091436,FST,TTC28,C9orf53,RPRD2
regulation of cellular component movement	9.48e-09	<0.01	SOX7,MMP3,LAMA4,PVRL2,PLAU,CLU,PDGFRA,ERG,CRISPLD2,LDB2,LOXL1,COL4A2,NOX4
regulation of cell motility	1.67e-08	<0.01	SOX7,MMP3,LAMA4,PDGFRA,PVRL2,CLU,PLAU,ERG,CRISPLD2,ENSG00000241528,IL34,LDB2,LHFPL2,LOXL1,ECM1
abnormal renal glomerulus morphology	1.74e-08	<0.01	PLTP,SEMA3F,PVRL2,COL4A2,SPSB1,NOX4,ABCA9,JMJD1C,PLCE1,LDB2,WFDC2,HEXA,ECM1,DAG1
hemorrhage	3.15e-08	<0.01	FBN1,COL4A2,VCAN,LOXL1,LAMA4,SOX7,DAG1,KANK2,APOA1,LDB2,PDGFRA,MRC2,ERG,LRP1,ADAM10,PVRL2,SMAD3,HLX,SEMA3F,SPSB1,APOB,ECM1,APOC3
embryonic growth retardation	3.43e-08	<0.01	GATA6,SOX7,MYBPC3,COL4A2,LAMA4,DOT1L,ARID3B,ADAM10,VEGFA,DAG1,ARIH1,PIK3C2A,JMJD1C,ERG,TCF7L2,LDLR,PRDM6,TGFBR3
abnormal cell adhesion	3.81e-08	<0.01	JAG1,FER,COL4A2,MLH3,C7orf10,KANK2,MMP12,DAAM1
abnormal artery morphology	5.04e-08	<0.01	LDB2,SEMA3F,SOX7,ERG,C1orf54,LAMA4,LOXL1,TGFB2,COL4A2,COL21A1,VEGFA,FBN1,ANTXR1,JAG1,PRDM6,CETP,ADAMTS10,HLX
regulation of cell migration	5.62e-08	<0.01	SOX7,LAMA4,MMP3,PVRL2,PDGFRA,CLU,ERG,PLAU,CRISPLD2,LDB2,ENSG00000241528,COL4A2,LOXL1
protease binding	6.26e-08	<0.01	IL1RN,APOB,HP,APOA5,RORA,APOA1,ECM1
abnormal vitelline vasculature morphology	6.79e-08	<0.01	SOX7,ERG,VEGFA,LAMA4,LDB2,COL4A2,SEMA3F,ADAM10,TGFBR3,FUT11,GATA6,PLCE1,TSPAN14
positive regulation of cellular component movement	6.91e-08	<0.01	MMP3,SOX7,PDGFRA,TGFB2,CRISPLD2,MMP12,CLU,LAMA4,PLAU,PVRL2,ST3GAL2,FAP
partial prenatal lethality	7.68e-08	<0.01	DAG1,SMAD4,MIR21,ADAM10,LDLR,SMAD3,NUFIP2
increased angiogenesis	9.45e-08	<0.01	LAMA4,THBS2,FAP,COL4A2,COL21A1,LHFPL2,VEGFA,SH3PXD2A,NOX4,ENSG00000184378,PREX1,LDB2
positive regulation of cell motility	9.8e-08	<0.01	MMP3,SOX7,PDGFRA,TGFB2,LAMA4,CRISPLD2,MMP12,CLU,PLAU,FAP,PVRL2
positive regulation of cell migration	1.43e-07	<0.01	MMP3,SOX7,TGFB2,PDGFRA,CRISPLD2,LAMA4,CLU,MMP12,PLAU,PVRL2
regulation of anatomical structure morphogenesis	1.59e-07	<0.01	PVRL2,SEMA3F,SOX7,DAB2IP,C3orf54,TGFB3
collagen binding	1.76e-07	<0.01	FAP,FBN1,THBS2,COL4A2,LOXL1,TGFB3,LAMA4,LRP1,CRISPLD2,VCAN,PDGFRA,MMP13,MRC2,MMP3,NOX4,SCGB1C1,COL21A1,KANK2,ANTXR1
response to hypoxia	2.18e-07	<0.01	VEGFA,ENSG00000241528,FUT11,FBXO32,C1orf51,SOX7
regulation of locomotion	2.26e-07	<0.01	SOX7,LAMA4,MMP3,PLAU,CLU,PVRL2,LDB2,PDGFRA,ENSG00000241528,IL34,ERG,LOXL1,HLX,CRISPLD2
positive regulation of locomotion	2.29e-07	<0.01	MMP3,SOX7,PDGFRA,TGFB2,CRISPLD2,LAMA4,CLU,PLAU,FAP,MMP12,LOXL1
abnormal vascular smooth muscle morphology	2.34e-07	<0.01	ADAMTS10,LAMA4,SEMA3F,ADAMTS8,C1orf54,COL4A2,KANK2,SOX7,LOXL1,FUT11,ADAMTS7,LDB2,MYBPC3,TSPAN14,NOX4,ERG,TGFB3
TGFBR3 PPI subnetwork	3.49e-07	<0.01	FBN1,LPL,ENSG00000224116,TSPAN14,DNM2,ANTXR1,LOXL1,VCAN,RNFT1
epithelial cell proliferation	3.92e-07	<0.01	FUT11,LAMA4,SOX7,SH3PXD2A,ANTXR1,PDGFRA,ABCA9
TGFB1 PPI subnetwork	4.18e-07	<0.01	FBN1,FAP,LOXL1,THBS2,LRP1,TGFB3,MMP3,VCAN,CLU,MMP13,MRC2,CRISPLD2,NOX4,ANTXR1,ECM1,COL4A2,PDGFRA,WWP2,SPSB1,C7orf10,FST,PI16
abnormal skeleton morphology	4.45e-07	<0.01	ANTXR1,MMP13,WWP2,PRDM6,PDGFRA,TGFB2,MRC2,SH3PXD2A,VCAN,SPSB1,WISP3,LAMA4,TRIB1,LHFPL2,FBN1,FAP,LRP1,TGFB3
transforming growth factor beta binding	5.23e-07	<0.01	LAMA4,ADAM10,IFT43,FBN1,SH3PXD2A,FUT11
growth factor binding	5.25e-07	<0.01	COL4A2,FBN1,LOXL1,THBS2,SEMA3F,JAG1,LAMA4,DAG1,LRP1,CRISPLD2,ANTXR1,LDB2,ECM1,PDGFRA,MRC2,FAP,FST,CLU,APOE,LPL,ERG,TGFB3,TGFBR3
abnormal blood vessel morphology	6.26e-07	<0.01	SOX7,ERG,LAMA4,COL4A2,FBN1,LDB2,C1orf54,HLX,LOXL1,VCAN,JAG1,KANK2,SEMA3F,VEGFA,C3orf54,THBS2,DAG1,RDX
abnormal liver morphology	6.48e-07	<0.01	APOA5,CYP1A2,LPA,COL4A3BP,HP,PCSK9,APOC1,CYP2C9,ADH1C,PLG,IL1RN,APOB
decreased survivor rate	6.71e-07	<0.01	PCSK9,COL21A1,ERG,DAAM1,LDLR,FBN1,JMJD1C,FST,TGFBR3,ST3GAL2,CYP1A1,PI16,HLX
PROC PPI subnetwork	6.79e-07	<0.01	HP,C5,APOA5,PLG,APOA1,SCGB1C1,MLH3,APOB,CLU,SOX7,ECM1,PIGF,APOC3,SLC22A3,PVRL2
protein complex binding	9.43e-07	<0.01	COL4A2,FBN1,LOXL1,DAG1,MRC2,THBS2,CLU,APOE,C7orf10,SH3PXD2A
ATF7IP PPI subnetwork	1.07e-06	<0.01	KIAA0913,PVRL2,IREB2,DAG1,SH3PXD2A,RPRD2
abnormal kidney morphology	1.07e-06	<0.01	WFDC2,PDGFRA,ZFHX3,SEMA3F,COL4A2,LOXL1,ADH1C,ADAMTS8,VCAN,FBN1,PLCE1,BDNF
THBS1 PPI subnetwork	1.08e-06	<0.01	FBN1,COL4A2,LOXL1,THBS2,MRC2,FAP,VCAN,MMP13,MMP12,PLG,C5,PLAU,HP,LPL,CRISPLD2,TGFB3,APOE,APOA5,TGFB2,MMP3,ANTXR1,CLU,ECM1,APOC1,JAG1
intracranial hemorrhage	1.13e-06	<0.01	COL4A2,FBN1,LOXL1,MRC2,ADAMTS7,ADAMTS10,SEMA3F,LRP1,SOX7,LAMA4,VCAN,COL21A1,C3orf54,NEK9
KEGG_PATHWAYS_IN_CANCER	1.14e-06	<0.01	ZNRF3,FST,SMAD3,JAG1,ADAMTS7,SEMA3F,ADAM10,DAG1,COL4A2,PRDM6,CDKN2B,NFKB1
enhanced wound healing	1.28e-06	<0.01	COL4A2,LOXL1,PLAU,FBN1,TGFB2,FAP,SPSB1,CREB3L1,SH3RF3,PVRL2,FHL2,MMP12
abnormal angiogenesis	1.3e-06	<0.01	SOX7,ERG,LAMA4,COL4A2,FBN1,LDB2,SEMA3F,CRISPLD2,HLX,VCAN,LOXL1,HERC1,VEGFA,HDAC7,KANK2,EIF2B2,ADAMTS7,ADAM10,RHOA,NOX4,ARIH1,NEK9
partial embryonic lethality during organogenesis	1.36e-06	<0.01	GATA6,PVRL2,ZFHX3,ECM1,CHRNA3,JAG1,APOA1,COL4A2,VEGFA,SLC18A1,SOX7,PRDM6,TRIB1
response to steroid hormone stimulus	1.38e-06	<0.01	SEC14L2,CREB3L1
abnormal myocardial trabeculae morphology	1.49e-06	<0.01	MYBPC3,GATA6,MTMR3,RPRD2,DAG1,IL1F10,LAMA4,TGFBR3
decreased erythrocyte cell number	1.54e-06	<0.01	RNF123,CETP,APEH,CMIP,ST3GAL2,ERG,CDKN1A
decreased leukocyte cell number	1.67e-06	<0.01	CDKN1A,DOT1L,SEC14L2,CYP2C19,ADAMTS7,UBA7,IL1RN,LPA,RORA
decreased angiogenesis	1.82e-06	<0.01	SOX7,COL4A2,LDB2,ERG,LAMA4,PLAU,SEMA3F,LOXL1,SH3PXD2A,MMP3,PLAUR,IL1RN,HDAC7,ADAMTS7,JAG1
endoplasmic reticulum lumen	1.86e-06	<0.01	TMED10,NUCB2,HEXA,YIPF2,APOC3,TMED1,ADAM10,FUT11,INHBE,APOA1,PIGF,APOB
ITGA9 PPI subnetwork	1.86e-06	<0.01	APOE,LOXL1,FAP,FBN1,VMP1,PLAU,LPL,VCAN,COL4A2,C1orf54,CETP,PRDM6,THBS2,MMP12,LIPA,LAMA4,PLTP
abnormal extraembryonic tissue morphology	1.94e-06	<0.01	COL4A2,DAG1,PIK3C2A,SMAD4,TCF7L2,CDK13,ENSG00000091436,GATA6
cytoplasmic membrane-bounded vesicle lumen	1.95e-06	<0.01	C5,HP,PLG,SCGB1C1,APOA1,CLU,APOB,APOA5,APOE,APOC3,FST,MLH3,APOC1,NOX4,PLTP,LOXL1,COL4A2,LPA,SPSB1
abnormal enzyme/ coenzyme level	1.98e-06	<0.01	MMP3,HP,SCARB1,CYP1A2,LDLR,LPA,IL1RN,PLG,RHOQ,SPSB1,SEC14L2
vesicle lumen	2.01e-06	<0.01	C5,APOA1,HP,PLG,APOC3,SCGB1C1,APOB,APOA5,CLU,APOE,FST,APOC1,MLH3,LOXL1,NOX4,PLTP,LRP1,COL4A2
abnormal vascular endothelial cell morphology	2.11e-06	<0.01	SOX7,LAMA4,LDB2,ERG,PRKD2,COL4A2,ECM1,SEMA3F,FBN1,LOXL1,SLC18A1,ADAMTS10,FUT11,TGFBR3
secretory granule lumen	2.19e-06	<0.01	C5,HP,PLG,SCGB1C1,CLU,APOA1,APOE,APOA5,APOB,APOC3,MLH3,APOC1,FST,LPA,PLTP,COL4A2,LOXL1,NOX4,LPL
abnormal heart morphology	2.23e-06	<0.01	MYBPC3,GATA6,VEGFA,VCAN,ENSG00000236013,FHL2,SOX7,FST,DAG1
decreased total body fat amount	2.43e-06	<0.01	LPL,THBS2,VCAN,SYPL2,MMP3,LRP1,GCG,SCARB1
KEGG_FOCAL_ADHESION	2.47e-06	<0.01	COL4A2,FBN1,TGFB3,FAP,MRC2,THBS2,LOXL1,CRISPLD2,MMP13,PLAU,FHL2,KANK2,JAG1,DAG1,NOX4,ST3GAL2,MEPE,IL34,LAMA4,LPL,SH3PXD2A
complete lethality throughout fetal growth and development	2.57e-06	<0.01	HLX,ERG,ZFHX3,VEGFA,SMAD4,MTMR3,SOX7,GATA6,TTC28,TGFBR3,PRKD2,RDX,GMEB2,COL4A2
SMAD binding	2.58e-06	<0.01	SMAD4,KANK2,ZNRF3,GATA6,SOCS5,FBN1,ME2,JAG1,TRIB1,ARID3B,ARIH1,ELAC1,LOXL1,PRDM6,TCF7L2,COL4A2
regulation of epithelial cell proliferation	2.71e-06	<0.01	LAMA4,SOX7,SH3PXD2A,ABCA9,PDGFRA,FUT11,ENSG00000256746,ADAMTS8,ANTXR1,AGPHD1
LRP1 PPI subnetwork	2.87e-06	<0.01	HP,LOXL1,PLAU,COL4A2,PVRL2,ECM1,LRP1,ENSG00000247228,THBS2
abnormal vascular wound healing	2.88e-06	<0.01	C7orf10,THBS2,CLU,LOXL1,APOB,CELSR2,SEC14L2
SMAD1 PPI subnetwork	3.01e-06	<0.01	CDK13,SMAD4,ZNRF3,ARIH1,MTMR3,AMBRA1,JMJD1C,ZFHX3,USP3,TTC28,FKRP,ARID3B,ATXN1L,SEC14L2
insulin-like growth factor binding	3.02e-06	<0.01	THBS2,FBN1,LOXL1,TGFB2,FST,COL4A2,ANTXR1,FHL2,NOX4,JAG1,TGFB3,FAP,ECM1,SEMA3F,SPSB1,CLU,SH3RF3,CRISPLD2,MRC2,LRP1,MEPE
PXN PPI subnetwork	3.15e-06	<0.01	COL4A2,LOXL1,TSPAN14,FBN1,LAMA4
KEGG_SMALL_CELL_LUNG_CANCER	3.16e-06	<0.01	COL4A2,CDKN2A,JAG1,ST3GAL2,PLAU,DAAM1,NFKB1,DAG1,CD40,RBBP8,ADAM10,ADAMTS7
platelet alpha granule lumen	3.17e-06	<0.01	C5,HP,PLG,SCGB1C1,CLU,APOA1,APOE,APOB,APOA5,APOC3,MLH3,APOC1,FST,LOXL1,PLTP,NOX4,COL4A2,LPL,LPA
ENG PPI subnetwork	3.2e-06	<0.01	LAMA4,JAG1,FST,SMAD3,SPSB1,TSPAN14,ERG,MMP3,HLX
ITGB1 PPI subnetwork	3.21e-06	<0.01	COL4A2,LOXL1,FBN1,ECM1,KANK2,LAMA4,THBS2,MRC2,CRISPLD2,ST3GAL2,JAG1,APOE,TGFB3,FAP,DAG1,COL21A1,LPL,ADAMTS8,PLAU,PVRL2,ADAM10,ANTXR1,C1orf54,LRP1
platelet-derived growth factor receptor binding	3.32e-06	<0.01	LRP1,SCGB1C1,PDGFRA,COL4A2,MLH3,VCAN,MRC2,LHFPL2,LDB2,SEMA7A,LNX1,LPL,ABCA6,KANK2,CRISPLD2
increased inflammatory response	3.4e-06	<0.01	IL1RN,CHRNB4,ITPKC,NFKB1,PLAUR,TRAF1,MYO1F,CETP,CD40
positive regulation of MAP kinase activity	3.44e-06	<0.01	ENSG00000226645
abnormal pulmonary alveolus morphology	3.71e-06	<0.01	FBN1,COL4A2,LOXL1,MRC2,NR1H3,ACP2,SPSB1,TGFB2,LAMA4,PDGFRA,FAP,GATA6,LHFPL2,ADAMTS10
abnormal myocardium compact layer morphology	3.77e-06	<0.01	MMP3,ADAMTS7,LNX1,APOB,APOA1,PIK3C2A,PDPR,PDGFRA,COL4A3BP
decreased circulating interleukin-6 level	3.81e-06	<0.01	IL1RN,PLAUR,PLAU,MYO1F,VCAN,MMP12,CD40
negative regulation of signal transduction	3.97e-06	<0.01	SH3PXD2A,SOCS5
MAPK cascade	4.01e-06	<0.01	IL6R
regulation of protein serine/threonine kinase activity	4.05e-06	<0.01	ENSG00000226645,TRIB1,PHF19,JAG1
REACTOME_INTEGRIN_CELL_SURFACE_INTERACTIONS	4.09e-06	<0.01	COL4A2,FBN1,LOXL1,THBS2,APOE,DAG1,PLTP,C5,C1orf54,MMP13,MYO1F,FAP,TGFB3,APOC1,JAG1,CRISPLD2,IL34
IGF2R PPI subnetwork	4.49e-06	<0.01	HEXA,IST1,ACP2,NOX4,C10orf55,PLAU,NDST2,LIPA,TMEM170A
TGFB2 PPI subnetwork	4.5e-06	<0.01	FAP,THBS2,FBN1,CRISPLD2,TGFB3,NOX4,MMP3,LRP1,CLU,MMP13,ANTXR1,FST,LOXL1,SPSB1,ABCA9,ECM1,C7orf10,PI16,WISP3,VCAN
abnormal placenta development	4.59e-06	<0.01	SOX7,SMAD3,COL4A2,SEMA3F,IL1RN
response to nutrient	5.64e-06	<0.01	C1orf51,MCF2L-AS1,ENSG00000235070,ABCA6,ENSG00000241528,ATXN7L2
partial postnatal lethality	5.82e-06	<0.01	FST,SEMA3F,TGFBR3,PDGFRA,JAG1,TTC28,JMJD1C,ZFHX3,FBN1,HLX,TCF7L2,COL4A2,LDLR
FN1 PPI subnetwork	5.85e-06	<0.01	FBN1,LOXL1,CRISPLD2,THBS2,TGFB3,COL4A2,ECM1,VCAN,FAP,MRC2,LRP1,APOE,ADAMTS8,SH3PXD2A,PLTP,MMP3,PLAU,APOC1,MMP12,MYO1F,CYP2C9
KEGG_TGF_BETA_SIGNALING_PATHWAY	5.95e-06	<0.01	ZNRF3,FST,VCAN,ME2,TGFB2,PRDM6,FBN1,LRP1,JAG1,RDX,C7orf10,CDKN1A,CRISPLD2,ANTXR1,GATA6
abnormal placenta morphology	6.14e-06	<0.01	VEGFA,MTMR3,ADAM10,DAG1,SMAD3,SLC2A4RG,C22orf29,WFDC2,APOB,FUT11
HTRA1 PPI subnetwork	6.22e-06	<0.01	CDKN2B,TGFB2,TGFB3,BDNF-AS1,LOXL1,FBN1,AAGAB,BDNF,CREB3L1,WWP2,MRC2,KANK2,ENSG00000255496,ADAMTS10,ANTXR1,C22orf29,SCGB1C1
osteoporosis	6.49e-06	<0.01	GCG,ZBTB38,PLCE1,SLC22A2,FBN1,THBS2
endothelial cell proliferation	6.6e-06	<0.01	LAMA4,ENSG00000248441,ENSG00000226645,SOX7,ERG,LDB2,FUT11
TGFBR2 PPI subnetwork	6.7e-06	<0.01	SEMA3F,SPSB1,ZNRF3,SMAD3,KANK2,ARIH1,SOX7,SMAD4,COL4A2,FBN1,STAT6,USP3
SMAD2 PPI subnetwork**	6.77e-06	<0.01	CDK13,MTMR3,SMAD3,STAT6,SMAD4,KANK2,KIAA0913,NEK9,RDX,STRN4,DHX38,SF3A1,ARIH1
postnatal growth retardation	6.8e-06	<0.01	TCF7L2,ZFHX3,PDGFRA,FST,JAG1,CHRNA3,TTC28,REEP3
positive regulation of cellular component organization	7.01e-06	<0.01	XKR6,ATP13A2,DAB2IP
thick pulmonary interalveolar septum	7.17e-06	<0.01	COL4A2,SDR9C7,LAMA4,SOX7,LDB2,NR1H3,VEGFA,ENSG00000247228,FAP,VCAN,TTC28
partial perinatal lethality	7.18e-06	<0.01	SMAD3,JAG1,COL4A2,FBN1,LAMA4,DAG1,SEMA3F,PRDM6,ZFHX3,ARID3B
in utero embryonic development	7.26e-06	<0.01	SOX7,DOT1L,TLK2,ATXN1L,RNF215,SPSB1,DAB2IP
abnormal dorsal aorta morphology	7.4e-06	<0.01	SOX7,ERG,LAMA4,SEMA3F,HLX,LDB2,GATA6,C1orf54,PRDM6,ELAC1,VEGFA,C3orf54,COL4A2,HDAC7
abnormal visceral yolk sac morphology	7.48e-06	<0.01	GATA6,APOA1,APOC3,PRDM6,MYBPC3,APOB,LAMA4,ADAM10,FBN1,C5,VEGFA,VCAN,AMT,TGFBR3,APOA5,FBXO32,JMJD1C,LHFPL2,PDGFRA
SMAD9 PPI subnetwork	7.69e-06	<0.01	ARIH1,SMAD4,CDK13,AMBRA1,PIK3C2A,DAG1,DAB2IP,ADAM10,HERC1,UBL7
TGFB3 PPI subnetwork	7.79e-06	<0.01	TGFB3,FAP,NOX4,CRISPLD2,FBN1,THBS2,LOXL1,LRP1,MMP3,FST,PI16,ANTXR1,SPSB1,PLAU,VCAN,MMP13,C7orf10,ABCA9,MRC2
negative regulation of developmental process	7.96e-06	<0.01	SOX7,SH3PXD2A,C1orf51
cellular response to growth factor stimulus	8.94e-06	<0.01	SH3RF3,ERG,SEMA3F,LAMA4,C3orf54,ADAMTS7
PDGFA PPI subnetwork	9.01e-06	<0.01	COL4A2,ADAMTS7,APOE,MLH3,SCGB1C1,MRC2
regulation of intracellular protein kinase cascade	9.71e-06	<0.01	FKRP,POLK,TBC1D10A
thrombosis	9.98e-06	<0.01	C5,APOB,APOA1,PLG,FST,APOA5,APOC3,ECM1,HP,VCAN,PLAUR,SLC22A3,CLU

## Sheet: S6
Supplementary Table 6: TWAS association results that reach study-wide significance in aorta, liver, whole blood, adipose tissues.
Higlighted genes are > 1MB from any index variant
Note: TWAS p-values are two-sided
Aorta					Liver					Whole Blood					Adipose subcutaneous					adipose visceral
Gene_id	Gene_name	Z score	P-value		Gene_id	Gene_name	Z score	P-value		Gene_id	Gene_name	Z score	P-value		Gene_id	Gene_name	Z score	P-value		Gene_id	Gene_name	Z score	P-value
ENSG00000147883.10	CDKN2B	21.7313	1.03805e-104		ENSG00000134222.16	PSRC1	-12.7638	2.612e-37		ENSG00000134222.16	PSRC1	-12.7221	4.45856e-37		ENSG00000134917.9	ADAMTS8	10.5481	5.18586e-26		ENSG00000134917.9	ADAMTS8	12.3379	5.66228e-35
ENSG00000134917.9	ADAMTS8	12.1552	5.38399e-34		ENSG00000166888.11	STAT6	-10.5846	3.51253e-26		ENSG00000188266.13	HYKK	-11.4253	3.12401e-30		ENSG00000124257.6	NEURL2	10.1149	4.74433e-24		ENSG00000123384.13	LRP1	11.1953	4.29999e-29
ENSG00000123384.13	LRP1	11.1953	4.29999e-29		ENSG00000143106.12	PSMA5	-9.43432	3.93548e-21		ENSG00000107798.17	LIPA	9.11058	8.19408e-20		ENSG00000262406.2	MMP12	8.69258	3.54299e-18		ENSG00000166888.11	STAT6	-10.5581	4.65944e-26
ENSG00000166888.11	STAT6	-10.5084	7.90117e-26		ENSG00000110243.11	APOA5	-7.96936	1.595e-15		ENSG00000175773.12	RP11-121M22.1	8.67709	4.06036e-18		ENSG00000100979.14	PLTP	8.67998	3.95851e-18		ENSG00000124257.6	NEURL2	10.1072	5.13111e-24
ENSG00000143869.6	GDF7	-9.65809	4.54245e-22		ENSG00000108423.14	TUBD1	7.72404	1.127e-14		ENSG00000041357.15	PSMA4	8.61392	7.0603e-18		ENSG00000105767.2	CADM4	8.55207	1.209e-17		ENSG00000100979.14	PLTP	9.4996	2.10694e-21
ENSG00000087237.10	CETP	8.77774	1.66794e-18		ENSG00000149968.11	MMP3	-7.70982	1.26e-14		ENSG00000109917.10	ZPR1	-8.1819	2.79401e-16		ENSG00000173145.11	NOC3L	-8.51461	1.67155e-17		ENSG00000118961.14	LDAH	-8.93751	3.98047e-19
ENSG00000255910.1	RP11-405A12.2	8.74284	2.27331e-18		ENSG00000189050.15	RNFT1	7.62219	2.494e-14		ENSG00000108443.13	RPS6KB1	-7.72404	1.127e-14		ENSG00000175773.12	RP11-121M22.1	8.43322	3.36274e-17		ENSG00000107798.17	LIPA	8.65227	5.0487e-18
ENSG00000100979.14	PLTP	8.19065	2.59825e-16		ENSG00000100979.14	PLTP	7.38284	1.54952e-13		ENSG00000137710.14	RDX	-7.21682	5.32185e-13		ENSG00000134222.16	PSRC1	-8.34455	7.14835e-17		ENSG00000087237.10	CETP	8.1141	4.894e-16
ENSG00000262406.2	MMP12	8.11932	4.688e-16		ENSG00000041357.15	PSMA4	7.29617	2.96067e-13		ENSG00000160712.12	IL6R	7.15692	8.25101e-13		ENSG00000109917.10	ZPR1	-8.05839	7.73072e-16		ENSG00000109917.10	ZPR1	-7.80143	6.12112e-15
ENSG00000173145.11	NOC3L	-8.01707	1.083e-15		ENSG00000140853.15	NLRC5	7.04587	1.843e-12		ENSG00000064601.16	CTSA	-7.08742	1.36631e-12		ENSG00000168612.4	ZSWIM1	7.98819	1.36939e-15		ENSG00000134222.16	PSRC1	-7.46817	8.13166e-14
ENSG00000124257.6	NEURL2	7.8933	2.943e-15		ENSG00000175773.12	RP11-121M22.1	6.95681	3.48066e-12		ENSG00000118961.14	LDAH	-6.99245	2.7012e-12		ENSG00000123384.13	LRP1	7.58744	3.263e-14		ENSG00000189050.15	RNFT1	7.26354	3.77087e-13
ENSG00000134222.16	PSRC1	-7.51802	5.5613e-14		ENSG00000198670.11	LPA	6.72745	1.72665e-11		ENSG00000203778.7	FAM229B	6.91796	4.58199e-12		ENSG00000041357.15	PSMA4	7.28582	3.19729e-13		ENSG00000074935.13	TUBE1	-6.91796	4.58199e-12
ENSG00000041357.15	PSMA4	7.07087	1.53967e-12		ENSG00000104899.7	AMH	6.18975	6.026e-10		ENSG00000104886.11	PLEKHJ1	-6.73533	1.63559e-11		ENSG00000136689.18	IL1RN	7.26179	3.82e-13		ENSG00000203778.7	FAM229B	6.91796	4.58199e-12
ENSG00000107798.17	LIPA	7.03159	2.042e-12		ENSG00000187860.10	CCDC157	-6.05194	1.43113e-09		ENSG00000105767.2	CADM4	6.55622	5.51875e-11		ENSG00000146477.5	SLC22A3	7.11121	1.15031e-12		ENSG00000122861.15	PLAU	6.49227	8.45499e-11
ENSG00000175773.12	RP11-121M22.1	6.971	3.147e-12		ENSG00000087237.10	CETP	5.95311	2.631e-09		ENSG00000166888.11	STAT6	6.50915	7.55795e-11		ENSG00000087237.10	CETP	6.99079	2.73346e-12		ENSG00000104886.11	PLEKHJ1	-6.4415	1.183e-10
ENSG00000203778.7	FAM229B	6.91796	4.58199e-12		ENSG00000085274.15	MYNN	5.89167	3.82301e-09		ENSG00000100982.11	PCIF1	-6.29292	3.11548e-10		ENSG00000107798.17	LIPA	6.93986	3.92477e-12		ENSG00000130208.9	APOC1	-6.41786	1.382e-10
ENSG00000074935.13	TUBE1	-6.91796	4.58199e-12		ENSG00000104886.11	PLEKHJ1	-5.70308	1.17664e-08		ENSG00000184378.2	ACTRT3	-6.25426	3.994e-10		ENSG00000074935.13	TUBE1	6.91796	4.58199e-12		ENSG00000104897.9	SF3A2	-6.35044	2.147e-10
ENSG00000118961.14	LDAH	-6.84744	7.51839e-12		ENSG00000099995.18	SF3A1	-5.67474	1.389e-08		ENSG00000104899.7	AMH	6.18975	6.026e-10		ENSG00000203778.7	FAM229B	6.91796	4.58199e-12		ENSG00000112761.20	WISP3	-6.24804	4.15635e-10
ENSG00000108239.8	TBC1D12	6.64277	3.07847e-11		ENSG00000119718.10	EIF2B2	-5.56934	2.557e-08		ENSG00000179912.20	R3HDM2	-6.0396	1.545e-09		ENSG00000118961.14	LDAH	-6.85507	7.12786e-12		ENSG00000104899.7	AMH	6.18975	6.026e-10
ENSG00000270661.1	RP1-142L7.9	6.39344	1.622e-10		ENSG00000103196.11	CRISPLD2	5.54599	2.923e-08		ENSG00000185633.10	NDUFA4L2	6.0396	1.545e-09		ENSG00000187860.10	CCDC157	-6.45294	1.097e-10		ENSG00000143374.16	TARS2	6.17251	6.72155e-10
ENSG00000198373.12	WWP2	6.36383	1.96778e-10		ENSG00000203778.7	FAM229B	5.53457	3.11996e-08		ENSG00000138623.9	SEMA7A	5.93733	2.897e-09		ENSG00000169291.9	SHE	6.32224	2.578e-10		ENSG00000101017.13	CD40	-6.14226	8.13554e-10
ENSG00000119638.12	NEK9	6.34106	2.28194e-10		ENSG00000184661.13	CDCA2	-5.53408	3.12858e-08		ENSG00000129038.15	LOXL1	5.91194	3.381e-09		ENSG00000104899.7	AMH	6.18975	6.026e-10		ENSG00000130203.9	APOE	-6.06458	1.323e-09
ENSG00000065613.13	SLK	-6.26771	3.664e-10		ENSG00000214655.10	ZSWIM8	5.4951	3.905e-08		ENSG00000107960.10	STN1	5.89407	3.76795e-09		ENSG00000104886.11	PLEKHJ1	-6.18526	6.20008e-10		ENSG00000187860.10	CCDC157	-5.67363	1.398e-08
ENSG00000109917.10	ZPR1	-6.22915	4.68978e-10		ENSG00000172586.7	CHCHD1	5.4951	3.905e-08		ENSG00000130208.9	APOC1	-5.88619	3.952e-09		ENSG00000128923.10	MINDY2	6.12459	9.0919e-10		ENSG00000168612.4	ZSWIM1	5.66182	1.49773e-08
ENSG00000143374.16	TARS2	6.16661	6.97717e-10		ENSG00000166822.12	TMEM170A	5.39839	6.72406e-08		ENSG00000233276.3	GPX1	5.86545	4.47913e-09		ENSG00000143374.16	TARS2	6.09675	1.08246e-09		ENSG00000140465.13	CYP1A1	-5.64031	1.69744e-08
ENSG00000153774.8	CFDP1	-6.11192	9.84399e-10		ENSG00000197361.7	FBXL22	5.37778	7.54101e-08		ENSG00000100979.14	PLTP	5.73874	9.53859e-09		ENSG00000179912.20	R3HDM2	-6.0396	1.545e-09		ENSG00000101457.12	DNTTIP1	-5.6195	1.91506e-08
ENSG00000104899.7	AMH	6.10259	1.04363e-09		ENSG00000182218.9	HHIPL1	5.37628	7.60415e-08		ENSG00000237721.1	AF064858.11	-5.73652	9.66404e-09		ENSG00000117360.12	PRPF3	6.019	1.755e-09		ENSG00000011028.13	MRC2	5.61444	1.972e-08
ENSG00000256499.1	CTC-465D4.1	6.09446	1.09807e-09		ENSG00000104885.17	DOT1L	-5.22485	1.743e-07		ENSG00000235888.1	AF064858.8	-5.63656	1.73482e-08		ENSG00000166822.12	TMEM170A	5.97644	2.2806e-09		ENSG00000119718.10	EIF2B2	-5.56934	2.557e-08
ENSG00000151422.12	FER	6.07782	1.21827e-09		ENSG00000174306.21	ZHX3	-5.21014	1.887e-07		ENSG00000119718.10	EIF2B2	-5.56934	2.557e-08		ENSG00000108423.14	TUBD1	5.93824	2.881e-09		ENSG00000041357.15	PSMA4	5.48165	4.21386e-08
ENSG00000184378.2	ACTRT3	-5.999	1.98533e-09		ENSG00000169291.9	SHE	5.2066	1.92332e-07		ENSG00000184661.13	CDCA2	-5.50684	3.65329e-08		ENSG00000124749.16	COL21A1	5.90459	3.53531e-09		ENSG00000184661.13	CDCA2	-5.45802	4.81471e-08
ENSG00000105287.12	PRKD2	5.95011	2.67964e-09		ENSG00000253111.1	RP11-136O12.2	5.18797	2.126e-07		ENSG00000143869.6	GDF7	-5.4983	3.83463e-08		ENSG00000085274.15	MYNN	5.89167	3.82301e-09		ENSG00000248441.6	LINC01197	5.45312	4.94925e-08
ENSG00000103599.19	IQCH	5.80548	6.41808e-09		ENSG00000179588.8	ZFPM1	-5.18771	2.129e-07		ENSG00000163125.15	RPRD2	5.41146	6.25113e-08		ENSG00000160584.15	SIK3	-5.85838	4.67401e-09		ENSG00000161180.10	CCDC116	-5.41008	6.2998e-08
ENSG00000171988.18	JMJD1C	5.80547	6.41846e-09		ENSG00000149591.16	TAGLN	-5.181	2.207e-07		ENSG00000177311.11	ZBTB38	-5.34752	8.91682e-08		ENSG00000267868.1	RP11-120K24.3	5.85162	4.868e-09		ENSG00000149634.4	SPATA25	5.40075	6.63642e-08
ENSG00000011028.13	MRC2	5.78036	7.45426e-09		ENSG00000110492.15	MDK	-5.17865	2.235e-07		ENSG00000100003.17	SEC14L2	-5.3416	9.213e-08		ENSG00000124444.15	ZNF576	5.85026	4.908e-09		ENSG00000166507.17	NDST2	-5.36978	7.88345e-08
ENSG00000050820.16	BCAR1	-5.75182	8.829e-09		ENSG00000173611.17	SCAI	-5.17707	2.254e-07		ENSG00000214655.10	ZSWIM8	5.29951	1.16117e-07		ENSG00000163125.15	RPRD2	5.7474	9.06268e-09		ENSG00000103599.19	IQCH	5.35884	8.37567e-08
ENSG00000104886.11	PLEKHJ1	-5.73749	9.60906e-09		ENSG00000188779.10	SKOR1	5.16833	2.362e-07		ENSG00000031698.12	SARS	-5.27391	1.33549e-07		ENSG00000119718.10	EIF2B2	-5.58534	2.3324e-08		ENSG00000100003.17	SEC14L2	-5.3416	9.213e-08
ENSG00000161888.11	SPC24	-5.71867	1.0736e-08		ENSG00000224477.5	RP1-81D8.3	-5.11562	3.12716e-07		ENSG00000138109.9	CYP2C9	-5.25943	1.445e-07		ENSG00000011028.13	MRC2	5.57853	2.42559e-08		ENSG00000168092.13	PAFAH1B2	-5.31247	1.08152e-07
ENSG00000119718.10	EIF2B2	-5.68873	1.27988e-08		ENSG00000135655.15	USP15	5.11062	3.211e-07		ENSG00000119684.15	MLH3	-5.23926	1.61223e-07		ENSG00000248441.6	LINC01197	5.4957	3.89161e-08		ENSG00000260325.1	HSPB9	-5.31037	1.094e-07
ENSG00000099995.18	SF3A1	-5.67474	1.389e-08		ENSG00000188266.13	HYKK	-5.10569	3.29586e-07		ENSG00000174306.21	ZHX3	5.21014	1.887e-07		ENSG00000163239.12	TDRD10	-5.43992	5.33041e-08		ENSG00000135845.9	PIGC	5.27148	1.3533e-07
ENSG00000061987.14	MON2	5.6493	1.611e-08		ENSG00000100711.13	ZFYVE21	5.05597	4.282e-07		ENSG00000173611.17	SCAI	5.17707	2.254e-07		ENSG00000104756.15	KCTD9	-5.41744	6.04583e-08		ENSG00000182218.9	HHIPL1	5.26378	1.41126e-07
ENSG00000140465.13	CYP1A1	-5.64044	1.69619e-08		ENSG00000173531.15	MST1	-5.0157	5.284e-07		ENSG00000103653.16	CSK	-5.14417	2.687e-07		ENSG00000184661.13	CDCA2	-5.39819	6.73176e-08		ENSG00000223485.2	LINC01615	-5.25615	1.471e-07
ENSG00000149968.11	MMP3	-5.6167	1.94643e-08		ENSG00000118961.14	LDAH	-5.00418	5.61013e-07		ENSG00000130164.13	LDLR	-5.1166	3.111e-07		ENSG00000100003.17	SEC14L2	5.3416	9.213e-08		ENSG00000229108.1	MEOX2-AS1	5.21837	1.805e-07
ENSG00000085274.15	MYNN	5.60647	2.0649e-08		ENSG00000114316.12	USP4	5.00189	5.67699e-07		ENSG00000137656.11	BUD13	5.11611	3.11906e-07		ENSG00000165915.13	SLC39A13	-5.30457	1.1294e-07		ENSG00000031698.12	SARS	-5.21565	1.8317e-07
ENSG00000124126.13	PREX1	5.59834	2.16414e-08		ENSG00000141101.12	NOB1	-4.98755	6.11512e-07		ENSG00000073060.15	SCARB1	-5.01033	5.4337e-07		ENSG00000129353.14	SLC44A2	5.26826	1.37721e-07		ENSG00000174306.21	ZHX3	5.20801	1.9088e-07
ENSG00000128923.10	MINDY2	5.57695	2.44768e-08		ENSG00000137656.11	BUD13	4.98727	6.124e-07		ENSG00000162399.6	BSND	5.00741	5.51684e-07		ENSG00000175445.14	LPL	-5.26613	1.39333e-07		ENSG00000179151.11	EDC3	-5.20149	1.977e-07
ENSG00000130202.9	NECTIN2	-5.57066	2.53775e-08		ENSG00000147437.9	GNRH1	-4.95297	7.309e-07		ENSG00000138448.11	ITGAV	5.00632	5.54799e-07		ENSG00000105287.12	PRKD2	5.24883	1.53072e-07		ENSG00000136848.16	DAB2IP	-5.16379	2.42e-07
ENSG00000129038.15	LOXL1	-5.55217	2.82152e-08		ENSG00000145020.15	AMT	-4.92276	8.533e-07		ENSG00000114316.12	USP4	5.00189	5.67699e-07		ENSG00000229108.1	MEOX2-AS1	5.21837	1.805e-07		ENSG00000151612.15	ZNF827	5.15569	2.527e-07
ENSG00000248441.6	LINC01197	5.48571	4.11814e-08		ENSG00000129353.14	SLC44A2	4.9084	9.18222e-07		ENSG00000119638.12	NEK9	-4.97431	6.5479e-07		ENSG00000174306.21	ZHX3	5.21014	1.887e-07		ENSG00000163125.15	RPRD2	5.14387	2.69139e-07
ENSG00000189050.15	RNFT1	5.48261	4.191e-08		ENSG00000162650.16	ATXN7L2	-4.88356	1.04189e-06		ENSG00000175003.12	SLC22A1	-4.95062	7.39763e-07		ENSG00000110492.15	MDK	-5.17865	2.235e-07		ENSG00000163239.12	TDRD10	-5.11856	3.07872e-07
ENSG00000151612.15	ZNF827	5.44602	5.151e-08		ENSG00000145022.4	TCTA	-4.88242	1.0479e-06		ENSG00000142186.16	SCYL1	4.94949	7.441e-07		ENSG00000108771.12	DHX58	-5.13258	2.858e-07		ENSG00000214655.10	ZSWIM8	5.05716	4.25541e-07
ENSG00000136689.18	IL1RN	5.44324	5.232e-08		ENSG00000160710.15	ADAR	4.87082	1.11138e-06		ENSG00000136933.16	RABEPK	4.93856	7.87005e-07		ENSG00000140465.13	CYP1A1	-5.08986	3.58337e-07		ENSG00000277481.1	PKD1L3	5.00807	5.49778e-07
ENSG00000100003.17	SEC14L2	-5.3416	9.213e-08		ENSG00000233276.3	GPX1	4.85913	1.179e-06		ENSG00000145020.15	AMT	-4.9187	8.71199e-07		ENSG00000214655.10	ZSWIM8	5.0898	3.58444e-07		ENSG00000145022.4	TCTA	-4.95292	7.31076e-07
ENSG00000184661.13	CDCA2	-5.33884	9.35418e-08		ENSG00000054965.10	FAM168A	-4.85763	1.188e-06		ENSG00000164062.12	APEH	-4.89007	1.008e-06		ENSG00000179588.8	ZFPM1	-5.06995	3.97914e-07		ENSG00000273342.1	KB-1440D3.14	-4.95271	7.31886e-07
ENSG00000126215.13	XRCC3	5.33857	9.36806e-08		ENSG00000067560.10	RHOA	4.8563	1.196e-06		ENSG00000072310.16	SREBF1	-4.88925	1.01223e-06		ENSG00000189050.15	RNFT1	5.06624	4.0576e-07		ENSG00000110492.15	MDK	-4.94994	7.42357e-07
ENSG00000135655.15	USP15	5.33218	9.70399e-08		ENSG00000165915.13	SLC39A13	-4.84834	1.245e-06		ENSG00000145022.4	TCTA	-4.8873	1.02228e-06		ENSG00000122861.15	PLAU	5.05482	4.30806e-07		ENSG00000103653.16	CSK	-4.93196	8.14099e-07
ENSG00000186340.14	THBS2	-5.28682	1.2446e-07		ENSG00000143384.12	MCL1	4.82945	1.36908e-06		ENSG00000065559.14	MAP2K4	-4.85696	1.192e-06		ENSG00000272622.1	RP11-395N3.2	-5.04771	4.47126e-07		ENSG00000108774.14	RAB5C	4.91899	8.69899e-07
ENSG00000214655.10	ZSWIM8	5.2793	1.29678e-07		ENSG00000197635.9	DPP4	-4.81541	1.469e-06		ENSG00000198218.10	QRICH1	4.85184	1.22319e-06		ENSG00000175600.15	SUGCT	5.00312	5.641e-07		ENSG00000145020.15	AMT	-4.9187	8.71199e-07
ENSG00000108423.14	TUBD1	5.27207	1.3489e-07		ENSG00000149634.4	SPATA25	4.77896	1.762e-06		ENSG00000067225.17	PKM	-4.8508	1.22963e-06		ENSG00000173531.15	MST1	-4.98255	6.2753e-07		ENSG00000233276.3	GPX1	4.91441	8.905e-07
ENSG00000161180.10	CCDC116	-5.24568	1.55706e-07		ENSG00000181619.11	GPR135	-4.77453	1.80126e-06		ENSG00000156140.9	ADAMTS3	4.84596	1.26e-06		ENSG00000161180.10	CCDC116	-4.9652	6.86321e-07		ENSG00000089558.8	KCNH4	4.89664	9.749e-07
ENSG00000175003.12	SLC22A1	-5.21753	1.81322e-07		ENSG00000198218.10	QRICH1	4.77235	1.82091e-06		ENSG00000145029.13	NICN1	-4.83687	1.319e-06		ENSG00000138439.11	FAM117B	4.93589	7.97876e-07		ENSG00000214212.8	C19orf38	4.87095	1.11062e-06
ENSG00000110492.15	MDK	-5.17865	2.235e-07		ENSG00000065559.14	MAP2K4	-4.75434	1.991e-06		ENSG00000175445.14	LPL	-4.82433	1.40477e-06		ENSG00000175220.11	ARHGAP1	-4.92183	8.57374e-07		ENSG00000067560.10	RHOA	4.8563	1.196e-06
ENSG00000205683.11	DPF3	-5.16286	2.43205e-07		ENSG00000163596.16	ICA1L	-4.7168	2.39581e-06		ENSG00000087157.18	PGS1	4.8013	1.57637e-06		ENSG00000233276.3	GPX1	4.91441	8.905e-07		ENSG00000165915.13	SLC39A13	-4.84834	1.245e-06
ENSG00000130584.10	ZBTB46	-5.14119	2.73e-07		ENSG00000188211.8	NCR3LG1	4.70774	2.50477e-06		ENSG00000175224.16	ATG13	-4.74853	2.049e-06		ENSG00000145022.4	TCTA	-4.91055	9.08195e-07		ENSG00000149591.16	TAGLN	-4.8465	1.25659e-06
ENSG00000080644.15	CHRNA3	-5.10724	3.269e-07		ENSG00000066336.11	SPI1	4.691	2.71869e-06		ENSG00000161180.10	CCDC116	-4.74375	2.098e-06		ENSG00000101017.13	CD40	-4.90363	9.40807e-07		ENSG00000160584.15	SIK3	-4.84147	1.28879e-06
ENSG00000175220.11	ARHGAP1	-5.09582	3.4724e-07		ENSG00000129354.11	AP1M2	4.68726	2.76892e-06		ENSG00000126214.21	KLC1	4.74106	2.126e-06		ENSG00000072310.16	SREBF1	4.87905	1.066e-06		ENSG00000166170.9	BAG5	-4.83195	1.352e-06
ENSG00000185482.7	STAC3	-5.09236	3.53632e-07		ENSG00000259224.2	SLC35G6	4.6856	2.79144e-06		ENSG00000186994.11	KANK3	4.72299	2.324e-06		ENSG00000067560.10	RHOA	4.8563	1.196e-06		ENSG00000197635.9	DPP4	-4.81541	1.469e-06
ENSG00000117122.13	MFAP2	5.07463	3.88253e-07		ENSG00000180423.4	HARBI1	4.68149	2.848e-06		ENSG00000169684.13	CHRNA5	-4.70234	2.572e-06		ENSG00000066629.16	EML1	-4.83948	1.3018e-06		ENSG00000176986.15	SEC24C	4.81443	1.47619e-06
ENSG00000036530.8	CYP46A1	5.05633	4.274e-07		ENSG00000146477.5	SLC22A3	-4.6682	3.03857e-06		ENSG00000180423.4	HARBI1	4.68149	2.848e-06		ENSG00000174151.14	CYB561D1	4.8387	1.30693e-06		ENSG00000143028.8	SYPL2	4.77256	1.81897e-06
ENSG00000175224.16	ATG13	-5.0563	4.27472e-07		ENSG00000187486.5	KCNJ11	4.62727	3.7052e-06		ENSG00000175213.2	ZNF408	-4.66108	3.14551e-06		ENSG00000160714.9	UBE2Q1	-4.83567	1.327e-06		ENSG00000065559.14	MAP2K4	-4.75434	1.991e-06
ENSG00000143369.14	ECM1	-5.03952	4.66699e-07		ENSG00000163946.13	FAM208A	4.61175	3.993e-06		ENSG00000084093.16	REST	-4.61456	3.93931e-06		ENSG00000122008.15	POLK	4.82968	1.36751e-06		ENSG00000122008.15	POLK	4.70507	2.53774e-06
ENSG00000148737.16	TCF7L2	5.01851	5.20733e-07		ENSG00000178149.16	DALRD3	-4.61066	4.014e-06		ENSG00000124444.15	ZNF576	4.61389	3.952e-06		ENSG00000180210.14	F2	-4.82934	1.36986e-06		ENSG00000138135.6	CH25H	4.70079	2.59162e-06
ENSG00000114316.12	USP4	5.00189	5.67699e-07												ENSG00000165917.9	RAPSN	4.7987	1.597e-06		ENSG00000180423.4	HARBI1	4.68149	2.848e-06
ENSG00000168092.13	PAFAH1B2	-4.99145	5.99271e-07												ENSG00000257017.8	HP	-4.79374	1.637e-06		ENSG00000175224.16	ATG13	-4.68149	2.848e-06
ENSG00000061455.10	PRDM6	4.98834	6.09004e-07												ENSG00000173611.17	SCAI	4.79133	1.65677e-06		ENSG00000138439.11	FAM117B	4.67192	2.984e-06
ENSG00000066629.16	EML1	-4.97463	6.53735e-07												ENSG00000137656.11	BUD13	-4.7801	1.75206e-06		ENSG00000173442.12	EHBP1L1	-4.67109	2.99611e-06
ENSG00000172638.12	EFEMP2	4.96165	6.98955e-07												ENSG00000065559.14	MAP2K4	-4.75434	1.991e-06		ENSG00000163596.16	ICA1L	-4.66735	3.05103e-06
ENSG00000169684.13	CHRNA5	-4.95597	7.197e-07												ENSG00000163596.16	ICA1L	-4.75064	2.0277e-06
ENSG00000173531.15	MST1	-4.92595	8.39523e-07												ENSG00000213619.9	NDUFS3	-4.72618	2.28782e-06
ENSG00000129353.14	SLC44A2	4.91795	8.74549e-07												ENSG00000182218.9	HHIPL1	4.70796	2.50205e-06
ENSG00000233276.3	GPX1	4.91441	8.905e-07												ENSG00000122378.13	FAM213A	4.696	2.653e-06
ENSG00000108771.12	DHX58	-4.91417	8.91616e-07												ENSG00000144426.18	NBEAL1	4.658	3.193e-06
ENSG00000119684.15	MLH3	-4.89058	1.00541e-06												ENSG00000138442.9	WDR12	4.658	3.193e-06
ENSG00000145022.4	TCTA	-4.8563	1.196e-06
ENSG00000165915.13	SLC39A13	-4.84834	1.245e-06
ENSG00000067225.17	PKM	-4.84453	1.2691e-06
ENSG00000148300.11	REXO4	-4.83985	1.29937e-06
ENSG00000197635.9	DPP4	-4.81583	1.46591e-06
ENSG00000145029.13	NICN1	-4.79066	1.66231e-06
ENSG00000171150.7	SOCS5	-4.77829	1.76789e-06
ENSG00000105281.12	SLC1A5	4.77572	1.79066e-06
ENSG00000112715.21	VEGFA	4.76598	1.87939e-06
ENSG00000065559.14	MAP2K4	-4.75434	1.991e-06
ENSG00000072310.16	SREBF1	4.75332	2.001e-06
ENSG00000113163.15	COL4A3BP	-4.74111	2.12549e-06
ENSG00000127241.16	MASP1	-4.74051	2.13186e-06
ENSG00000160710.15	ADAR	4.73132	2.23062e-06
ENSG00000182218.9	HHIPL1	4.72225	2.33247e-06
ENSG00000173421.16	CCDC36	-4.71704	2.39295e-06
ENSG00000122378.13	FAM213A	4.696	2.653e-06
ENSG00000140945.16	CDH13	-4.6952	2.66345e-06
ENSG00000180423.4	HARBI1	4.68149	2.848e-06
ENSG00000179588.8	ZFPM1	-4.68143	2.84885e-06
ENSG00000119703.13	ZC2HC1C	4.63882	3.504e-06
ENSG00000196611.4	MMP1	-4.63543	3.56191e-06

## Sheet: S7
Supplementary Table 7: Expression QTLs at AAA-associated index variants
ID	eQTL_aorta (PP4 >0.5)	eQTL_aorta (PP4 >0.8)	eQTL_liver (PP4 >0.5)	eQTL_liver (PP4 >0.8)	eQTL_blood (PP4 >0.5)	eQTL_blood (PP4 >0.8)	eQTL_adipose_subcutaneous (PP4 >0.5)	eQTL_adipose_subcutaneous (PP4 >0.8)	eQTL_adipose_visceral (PP4 >0.5)	eQTL_adipose_visceral (PP4 >0.8)	TWAS aorta	TWAS liver	TWAS whole blood	TWAS adipose subcutaneous	TWAS adipose visceral
rs12408895
rs761422	MFAP2,ENSG00000226526	MFAP2,ENSG00000226526	ENSG00000186715	ENSG00000186715			MFAP2		MFAP2		MFAP2
rs11591147													BSND
rs1192524
rs12740374	ATXN7L2		SORT1,PSRC1,CELSR2	SORT1,PSRC1,CELSR2	PSRC1	PSRC1			SYPL2	SYPL2	PSRC1	ATXN7L2,PSMA5,PSRC1	SARS,PSRC1	CYB561D1,PSRC1	SYPL2,SARS,PSRC1
rs1260400	TARS2		ENSG00000203804	ENSG00000203804	TARS2,RPRD2	TARS2,RPRD2	C1orf54,TARS2,RPRD2,PRPF3	C1orf54,TARS2,RPRD2,PRPF3	C1orf54,TARS2,RPRD2	C1orf54,TARS2,RPRD2	ECM1,TARS2	MCL1	RPRD2	RPRD2,PRPF3,TARS2	RPRD2,TARS2
rs12126142	IL6R				ENSG00000272030,ENSG00000228264	ENSG00000272030,ENSG00000228264					ADAR	ADAR,SHE	IL6R	UBE2Q1,TDRD10,SHE	TDRD10
rs2227200	PIGC	PIGC	C1orf105	C1orf105			PIGC	PIGC	PIGC	PIGC					PIGC
rs1660364
rs991967			RRP15
rs2807875
rs12768538	ENSG00000232075	ENSG00000232075					ENSG00000232075,ADO	ENSG00000232075,ADO	ENSG00000232075	ENSG00000232075	JMJD1C
rs2227564	ZSWIM8	ZSWIM8			ENSG00000250959	ENSG00000250959	SEC24C,PLAU,NDST2	SEC24C,PLAU	PLAU,SEC24C	SEC24C	ZSWIM8	CHCHD1,ZSWIM8	ZSWIM8	PLAU,ZSWIM8	SEC24C,ZSWIM8,NDST2,PLAU
rs35414786	TSPAN14	TSPAN14					PRXL2A				FAM213A			FAM213A
rs1412444	LIPA				LIPA	LIPA	LIPA	LIPA			LIPA		LIPA	LIPA	CH25H,LIPA
rs731141	ENSG00000273450,NOC3L	ENSG00000273450			TBC1D12,NOC3L	TBC1D12,NOC3L	ENSG00000273450,TBC1D12	ENSG00000273450,TBC1D12	NOC3L,ENSG00000268894	ENSG00000268894	TBC1D12,NOC3L		CYP2C9	NOC3L
rs7100920	SLK,STN1	STN1			ENSG00000260461,STN1	ENSG00000260461,STN1					SLK		STN1
rs7903146	TCF7L2	TCF7L2									TCF7L2
rs72878024
rs55948574					ENSG00000260196	ENSG00000260196	NUCB2		NCR3LG1	NCR3LG1		KCNJ11,NCR3LG1
rs11030087
rs11038871	PACSIN3,MDK	MDK					MDK	MDK	ENSG00000270060		HARBI1,ATG13,ARHGAP1,MDK	HARBI1,SPI1,MDK	ZNF408,HARBI1,ATG13	F2,ARHGAP1,MDK	ATG13,HARBI1,MDK
rs7928656	ENSG00000255449				RSF1				ENSG00000255449	ENSG00000255449
rs2289123			ENSG00000134612	ENSG00000134612
rs1892971	MMP1	MMP1			MMP1	MMP1					MMP1,MMP3,MMP12	MMP3		MMP12
rs10891091					RDX	RDX							RDX
rs964184					ZPR1	ZPR1	PAFAH1B2,ZPR1	PAFAH1B2			PAFAH1B2,ZPR1	BUD13,TAGLN,APOA5	BUD13,ZPR1	BUD13,SIK3,ZPR1	SIK3,TAGLN,PAFAH1B2,ZPR1
rs4936098	ENSG00000175773,ADAMTS8	ENSG00000175773,ADAMTS8			ENSG00000175773	ENSG00000175773	ENSG00000175773,TMEM45B	ENSG00000175773,TMEM45B	ADAMTS8	ADAMTS8	RP11-121M22.1,ADAMTS8	RP11-121M22.1	RP11-121M22.1	RP11-121M22.1,ADAMTS8	ADAMTS8
rs77925345	ENSG00000255910,ENSG00000256499	ENSG00000255910									CTC-465D4.1,RP11-405A12.2
rs73107993	ENSG00000268069,ENSG00000276691	ENSG00000268069,ENSG00000276691	ENSG00000276691	ENSG00000276691	SLC48A1,ENSG00000268069	ENSG00000268069	ENSG00000268069	ENSG00000268069
rs11172113	LRP1	LRP1			NDUFA4L2,R3HDM2,GLI1	NDUFA4L2,R3HDM2,GLI1					STAC3,STAT6,LRP1	STAT6	NDUFA4L2,R3HDM2,STAT6	R3HDM2,LRP1	STAT6,LRP1
rs11612171	MON2,USP15	MON2									USP15,MON2	USP15
rs12578371					SCARB1	SCARB1							SCARB1
rs7994761	FGF9	FGF9
rs34402154
rs3011545	F7	F7					ENSG00000235280,ENSG00000269356	ENSG00000235280,ENSG00000269356						RP11-120K24.3
rs3850306	CCDC175,DAAM1,L3HYPDH	DAAM1,L3HYPDH			GPR135							GPR135
rs11546525	NEK9	NEK9					NEK9,ENSG00000259138	NEK9,ENSG00000259138			ZC2HC1C,MLH3,EIF2B2,NEK9	EIF2B2	NEK9,MLH3,EIF2B2	EIF2B2	EIF2B2
rs12436072											HHIPL1,EML1,CYP46A1	HHIPL1		HHIPL1,EML1	HHIPL1
rs363820	ENSG00000259705	ENSG00000259705
rs11856657							MINDY2,ADAM10	MINDY2	MINDY2	MINDY2	MINDY2			MINDY2
rs12591781
rs113192897												FBXL22
rs72745452	IQCH	IQCH	SKOR1	SKOR1			SMAD3	SMAD3	IQCH		IQCH	SKOR1			IQCH
rs112038040	PKM	PKM					MYO9A	MYO9A			PKM		PKM
rs58270968	MAN2C1,RPP25	MAN2C1,RPP25			MAN2C1,MPI,SCAMP2	MAN2C1,MPI,SCAMP2	CYP1A1,RPP25,ULK3	CYP1A1	MPI,ULK3,CYP1A1	MPI,ULK3,CYP1A1	LOXL1,CYP1A1		CSK,LOXL1,SEMA7A	CYP1A1	CSK,EDC3,CYP1A1
rs17486278			PSMA4	PSMA4			ENSG00000279373,IREB2,PSMA4	ENSG00000279373			CHRNA5,CHRNA3,PSMA4	HYKK,PSMA4	CHRNA5,PSMA4,HYKK	PSMA4	PSMA4
rs35260437	ENSG00000273923	ENSG00000273923	ENSG00000248441	ENSG00000248441					ENSG00000248441,ENSG00000273923	ENSG00000248441,ENSG00000273923	LINC01197			LINC01197	LINC01197
rs247617	CETP	CETP					CETP	CETP			CETP	CETP,NLRC5		CETP	CETP
rs200930372;rs201313462	COG4,ENSG00000226232	ENSG00000226232	ENSG00000261556,ENSG00000226232	ENSG00000261556,ENSG00000226232	ENSG00000226232	ENSG00000226232			COG4,ENSG00000226232	COG4,ENSG00000226232	WWP2	NOB1
rs72801778			PKD1L3	PKD1L3	HPR,HP	HPR,HP	ZNF19,HP	ZNF19	PKD1L3	PKD1L3				HP	PKD1L3
rs739414
rs11149831	CFDP1,CTRB1,ENSG00000261783	CFDP1,CTRB1,ENSG00000261783	ENSG00000261783	ENSG00000261783	ENSG00000261783	ENSG00000261783	TMEM170A,ENSG00000261783	TMEM170A,ENSG00000261783	ENSG00000261783	ENSG00000261783	BCAR1,CFDP1	TMEM170A		TMEM170A
rs12929809
rs35254673							ENSG00000260859,CRISPLD2	ENSG00000260859,CRISPLD2	CRISPLD2	CRISPLD2		CRISPLD2
rs56853305
rs2150879			RNFT1	RNFT1	ENSG00000267302,RPS6KB1	RPS6KB1	RNFT1		RNFT1	RNFT1	TUBD1,RNFT1	RNFT1,TUBD1	RPS6KB1	RNFT1,TUBD1	RNFT1
rs56288724	MRC2	MRC2					MRC2	MRC2	ENSG00000279713,MRC2	ENSG00000279713,MRC2	MRC2			MRC2	MRC2
rs117753190					KPNA2	KPNA2
rs434182							RMC1	RMC1
rs139264364
rs7249204	PLEKHJ1	PLEKHJ1	AMH	AMH	PLEKHJ1	PLEKHJ1	IZUMO4,AMH,PLEKHJ1	AMH,PLEKHJ1	PLEKHJ1	PLEKHJ1	PLEKHJ1,AMH	DOT1L,PLEKHJ1,AMH	AMH,PLEKHJ1	PLEKHJ1,AMH	AMH,SF3A2,PLEKHJ1
rs62621197													KANK3
rs73015011	SPC24	SPC24			SMARCA4	SMARCA4	SMARCA4		SLC44A2,DNM2,SMARCA4	DNM2,SMARCA4	SLC44A2,SPC24	AP1M2,SLC44A2	LDLR	SLC44A2	C19orf38
rs34093919
rs4760					SRRM5,CADM4	SRRM5,CADM4	ZNF576	ZNF576					ZNF576,CADM4	ZNF576,CADM4
rs429358									APOC1	APOC1	NECTIN2		APOC1		APOE,APOC1
rs137882482			PRKD2						PRKD2		SLC1A5,PRKD2			PRKD2
rs9306894	GDF7	GDF7			LDAH	LDAH	GDF7	GDF7	ENSG00000233005	ENSG00000233005	LDAH,GDF7	LDAH	GDF7,LDAH	LDAH	LDAH
rs72800535											SOCS5
rs13384676	ANTXR1	ANTXR1
rs2576748					ENSG00000272994	ENSG00000272994
rs13417446	SH3RF3,ENSG00000259863	SH3RF3,ENSG00000259863
rs6734238					IL1RN	IL1RN	IL1RN	IL1RN			IL1RN			IL1RN
rs2111485											DPP4	DPP4			DPP4
rs17710437	MAP3K20	MAP3K20			MAP3K20	MAP3K20
rs112332675;rs374119562							ENSG00000261379,ENSG00000272622,IRS1	ENSG00000261379,ENSG00000272622,IRS1	ENSG00000261379,ENSG00000272622,IRS1					RP11-395N3.2
rs76631336
rs3827066	ENSG00000271984,SPATA25,NEURL2	ENSG00000271984,SPATA25,NEURL2	PLTP	PLTP	ENSG00000204044,CTSA,PCIF1	ENSG00000204044,CTSA,PCIF1	SPATA25,ZSWIM1	SPATA25,ZSWIM1	ZSWIM1	ENSG00000261379,ENSG00000272622,IRS1	NEURL2,PLTP	SPATA25,PLTP	PLTP,PCIF1,CTSA	CD40,ZSWIM1,PLTP,NEURL2	SPATA25,DNTTIP1,ZSWIM1,CD40,PLTP,NEURL2
rs6066802	PREX1	PREX1									PREX1
rs73143503											ZBTB46
rs2836411													AF064858.8,AF064858.11
rs35934224			TXNRD2	TXNRD2	TXNRD2,RTL10	TXNRD2,RTL10			ENSG00000232926
rs8142788									TTC28,ENSG00000235954	TTC28,ENSG00000235954
rs59731356					RNF215,SEC14L2	RNF215	CCDC157	CCDC157	SF3A1,RNF215	SF3A1,RNF215	SEC14L2,SF3A1	SF3A1,CCDC157	SEC14L2	SEC14L2,CCDC157	SEC14L2,CCDC157
rs142344547							MST1,APEH	MST1,APEH	MST1		CCDC36,NICN1,TCTA,GPX1,MST1,USP4	DALRD3,QRICH1,RHOA,GPX1,TCTA,AMT,USP4,MST1	NICN1,QRICH1,TCTA,APEH,AMT,USP4,GPX1	RHOA,TCTA,GPX1,MST1	RHOA,GPX1,AMT,TCTA
rs724016					ZBTB38	ZBTB38	ZBTB38	ZBTB38	ZBTB38	ZBTB38			ZBTB38
rs12638862	MYNN	MYNN			ACTRT3	ACTRT3	ENSG00000269984	ENSG00000269984			MYNN,ACTRT3	MYNN	ACTRT3	MYNN
rs4698161
rs2245157
rs899040	SPP1	SPP1	SPP1	SPP1			SPP1	SPP1
rs1229849
rs2125213					NFKB1	NFKB1
rs7662069	ZNF827	ZNF827							ZNF827	ZNF827	ZNF827				ZNF827
rs2736100
rs1423561
rs464605
rs3846662							POLK	POLK	POLK	POLK	COL4A3BP			POLK	POLK
rs890746
rs34580448
rs73177279
rs10065611									ENSG00000272523		FER
rs335183	PRDM6	PRDM6									PRDM6
rs3176336
rs881858											VEGFA
rs2223598							COL21A1	COL21A1						COL21A1
rs147163233;rs60163160	FYN,FAM229B	FYN			FAM229B	FAM229B	FAM229B,FYN	FYN	FAM229B		RP1-142L7.9,TUBE1,FAM229B	FAM229B	FAM229B	FAM229B,TUBE1	WISP3,FAM229B,TUBE1
rs72975824
rs10455872			ENSG00000224477	ENSG00000224477			MRPL18	MRPL18			SLC22A1	SLC22A3,RP1-81D8.3,LPA	SLC22A1	SLC22A3
rs34927895	THBS2	THBS2							ENSG00000261039		THBS2				LINC01615
rs17688414	ENSG00000227658,ENSG00000224017,ENSG00000232458,SUGCT	ENSG00000227658,ENSG00000224017,ENSG00000232458,SUGCT												SUGCT
rs42235	KRIT1						ENSG00000244055	ENSG00000244055
rs1115866					FDFT1	FDFT1	ENSG00000280294	ENSG00000280294	ENSG00000248896,RP1L1
rs331							LPL	LPL		ENSG00000248896			LPL	LPL
rs1506871											CDCA2	GNRH1,CDCA2	CDCA2	CDCA2,KCTD9	CDCA2
rs73227362
rs2280921
rs2954021			ENSG00000253111	ENSG00000253111								RP11-136O12.2
rs4977574											CDKN2B
rs4323539
rs7025486							DAB2IP	DAB2IP	DAB2IP	DAB2IP					DAB2IP

## Sheet: S8
Supplementary Table 8: Gene prioritization at AAA GWAS loci by PoPS
ID	PoPs	Does the gene belong to top 10% of PoPs score?
rs12408895	RERE	YES(0.40737534193567615)
rs761422	MFAP2	YES(0.6538067918697318)
rs11591147	PCSK9	YES(0.42020956100788487)
rs1192524	TGFBR3	YES(1.1453285238671262)
rs12740374	CSF1	YES(0.563787203553116)
rs1260400	CTSK	YES(0.47911262069630445)
rs12126142	CHRNB2	YES(1.0579878791178445)
rs2227200	TNFSF4	YES(0.5660499256654461)
rs1660364	PTPN14	YES(0.5041398680089517)
rs991967	TGFB2	YES(1.1820572555380295)
rs2807875	HLX	YES(0.41689303418724877)
rs12768538	ARID5B	YES(0.35324257268352227)
rs2227564	VCL	YES(0.43928330234745705)
rs35414786	SFTPD	NO(0.1039792799395459)
rs1412444	ACTA2	YES(0.6960503100057855)
rs731141	RBP4	YES(0.4374011700165888)
rs7100920	SH3PXD2A	YES(0.6286548322765586)
rs7903146	TCF7L2	YES(0.5468605214043702)
rs72878024	PNPLA2	YES(0.6277707872596309)
rs55948574	PIK3C2A	YES(0.7872045751679321)
rs11030087	LGR4	YES(0.38434941804655337)
rs11038871	NR1H3	YES(1.3419254085019956)
rs7928656	AQP11	YES(0.35414467683898415)
rs2289123	NOX4	YES(0.2599726356853801)
rs1892971	YAP1	NO(0.08581004304155962)
rs10891091	COLCA2	NO(0.0027510483589338742)
rs964184	APOA1	YES(2.6931246098561696)
rs4936098	NFRKB	YES(0.27480175623442377)
rs77925345	PDE3A	YES(0.3441878601579468)
rs73107993	HDAC7	YES(0.6466476737984013)
rs11172113	LRP1	YES(1.3069351573522703)
rs11612171	MON2	YES(0.33709745399240443)
rs12578371	UBC	YES(6.816674252751722)
rs7994761	ZDHHC20	NO(-0.08842288484097668)
rs34402154	COL4A1	YES(0.5998714957928414)
rs3011545	F10	YES(0.3906628830359481)
rs3850306	DAAM1	NO(0.23870682336291285)
rs11546525	TGFB3	YES(1.147378505612166)
rs12436072	CYP46A1	YES(0.4328065906785045)
rs363820	FBN1	YES(1.1941122507443989)
rs11856657	LIPC	YES(1.5159603364105698)
rs12591781	RORA	YES(0.6665720687213254)
rs113192897	ZNF609	YES(0.3368017877884238)
rs72745452	SMAD3	YES(1.535096457985751)
rs112038040	BBS4	YES(0.7216293525182934)
rs58270968	PML	YES(0.6977170177668071)
rs17486278	CTSH	YES(0.7193061672383881)
rs35260437	MCTP2	NO(-0.14046362901382312)
rs247617	CETP	YES(0.99577775602023)
rs200930372;rs201313462	NFAT5	YES(0.7130940990459886)
rs72801778	ZFHX3	YES(0.6154154726828225)
rs739414	ZFHX3	YES(0.6154154726828225)
rs11149831	GLG1	YES(0.4882508221922182)
rs12929809	CMIP	YES(0.34938892020222395)
rs35254673	CRISPLD2	YES(0.5888371320856308)
rs56853305	RAB34	YES(0.42595827692069904)
rs2150879	CLTC	YES(0.5776253482579513)
rs56288724	MRC2	YES(0.5143349081540266)
rs117753190	ABCA5	YES(0.7013692267075621)
rs434182	NPC1	YES(0.6904147804441211)
rs139264364	SMAD4	YES(0.9259836130567262)
rs7249204	TCF3	YES(0.6744734519691736)
rs62621197	ANGPTL4	YES(0.4430066958807231)
rs73015011	LDLR	YES(1.8607335378773673)
rs34093919	TGFB1	YES(1.2395191008867255)
rs4760	PVR	YES(0.33331724990147343)
rs429358	APOE	YES(3.059301255658062)
rs137882482	SYMPK	YES(0.38782871575178984)
rs9306894	APOB	YES(2.21446457249062)
rs72800535	MSH2	YES(0.35886009087925785)
rs13384676	ANTXR1	YES(0.6098962711225961)
rs2576748	FHL2	YES(0.39156309907453063)
rs13417446	LIMS1	YES(0.41062435738431624)
rs6734238	PAX8	NO(0.18022290818032302)
rs2111485	DPP4	YES(0.46579482811202977)
rs17710437	SP3	YES(0.3380424827286138)
rs112332675;rs374119562	IRS1	YES(0.5373816894018526)
rs76631336	JAG1	YES(0.6142036936303481)
rs3827066	PLTP	YES(0.7791891399488884)
rs6066802	NCOA3	YES(0.7075630287798726)
rs73143503	CHRNA4	YES(0.6729623557868822)
rs2836411	ETS2	YES(0.49843546762164254)
rs35934224	MED15	YES(0.37895336155254733)
rs8142788	TTC28	YES(0.6471104586308573)
rs59731356	SMTN	YES(0.6125485892463213)
rs142344547	HYAL2	YES(0.5429298057220183)
rs724016	GK5	YES(0.32994506938440943)
rs12638862	MECOM	YES(0.8448337852232055)
rs4698161	LDB2	YES(0.3763551601978042)
rs2245157	PDGFRA	YES(1.1419123748930844)
rs899040	SPP1	YES(0.592049150298928)
rs1229849	MTTP	YES(0.7464266586878611)
rs2125213	NFKB1	YES(0.4524985228025085)
rs7662069	SMAD1	YES(0.4051679168986689)
rs2736100	SLC12A7	YES(0.25406400739883)
rs1423561	FST	YES(0.4660416590223968)
rs464605	IL6ST	YES(1.0239080395218139)
rs3846662	HMGCR	NO(0.17318608828552548)
rs890746	LHFPL2	NO(0.2354084607990176)
rs34580448	VCAN	YES(0.42798753025031055)
rs73177279	GIN1	NO(0.0793200549167244)
rs10065611	FER	YES(0.2856936738989149)
rs335183	PRDM6	NO(0.24272816460257646)
rs3176336	CDKN1A	YES(1.3150528023513952)
rs881858	VEGFA	YES(1.20143256955355)
rs2223598	DST	YES(0.45541269221536435)
rs147163233;rs60163160	LAMA4	YES(0.5430844485779411)
rs72975824	CITED2	NO(-0.2508000577854288)
rs10455872	IGF2R	YES(0.8141804419701127)
rs34927895	THBS2	YES(0.5415526904195301)
rs17688414	INHBA	YES(0.6142371887867834)
rs42235	CDK6	YES(0.6131919410493747)
rs1115866	TNKS	YES(0.4151182088022866)
rs331	LPL	YES(1.666441128098426)
rs1506871	DOCK5	YES(0.33766433069504886)
rs73227362	CHRNA2	YES(0.44426055560045097)
rs2280921	FBXO32	YES(0.3750609955461187)
rs2954021	MTSS1	YES(0.30643706777746754)
rs4977574	CDKN2A	YES(1.0902470463848841)
rs4323539	LPAR1	YES(0.324411119196649)
rs7025486	DAB2IP	YES(0.6655755756278288)

## Sheet: S9
Supplementary Table 9: AAA-related phenotypes from ClinVar
Category	Phenotype	Genes from ClinVar*
Lipids	Abnormality_of_lipid_metabolism	APOE
	Hypocholesterolemia	PCSK9
	Hypobetalipoproteinemia	APOB,APOB|APOB3'MAR
	Familial_hypoalphalipoproteinemia	APOA1|APOA1-AS
	Hyperalphalipoproteinemia	APOC3,CETP
	Hyperapobetalipoproteinemia	None
	Hyperlipoproteinemia	APOA5,APOE,LDLR,LPL
	Familial_hypertriglyceridemia	APOA5
	Lysosomal_acid_lipase_deficiency	LIPA
	High_density_lipoprotein_cholesterol_level	SCARB1
	Cholesteryl_ester_storage_disease	LIPA
	Wolman_disease	LIPA
	Sitosterolemia
Metabolic	Diabetes_mellitus	ABCC8,AKT2,IRS1,KCNJ11
	Maturity-onset_diabetes_of_the_young	BLK,BLK|FAM167A,KCNJ11
	Monogenic_diabetes	ABCC8
	BODY_MASS_INDEX	None
	Obesity	BDNF|BDNF-AS,BDNF|MPPED2|CSTF3|FANCF|FSHB|GAS2|KCNA4|NELL1|PAX6|RCN1|WT1|BBOX1|EIF3M|ELP4|WT1-AS|LIN7C|TCP11L1|LGR4|SLC17A6|ANO3|PRRG4|QSER1|KIF18A|CCDC34|DEPDC7|DNAJC24|ARL14EP|MUC15|SLC5A12|METTL15|IMMP1L|ANO5|SVIP|LINC00294|LUZP2|DCDC1|FIBIN|CCDC73|BDNF-AS|MIR610|CCDC179,DYRK1B
	Metabolic_syndrome	None
Blood pressure	Pulmonary_arterial_hypertension	HYDIN,RPL5|DIPK1A
	Orthostatic_hypotension	CYB561
Bleeding	Abnormal_bleeding	ARVCF|COMT|GP1BB|SERPIND1|PI4KA|SEPTIN5|RANBP1|TBX1|ZNF74|TXNRD2|TRMT2A|ZDHHC8|MED15|DGCR8|GNB1L|RTN4R|RTL10|KLHL22|DGCR6L|RIMBP3|SCARF2|TANGO2|USP41|FAM230A|GGTLC3|TMEM191B,F10,F7,GBA,GBA|LOC106627981,MCFD2,SMAD4
	Abnormality_of_coagulation	F7
	Factor_V_deficiency	None
	Factor_VII_deficiency	F7
	Combined_deficiency_of_factor_V_and_factor_VIII	MCFD2
	Factor_X_deficiency	F10,F10|F10-AS1
	Prolonged_bleeding_time	None
	Plasminogen_deficiency	PLG
Platelets	Thrombocytopenia	GBA,GBA|LOC106627981,GP1BB|SEPT5-GP1BB,MCFD2,MECOM,MIR125B1|BLID|TIRAP|UBASH3B|APOA5|TMEM45B|NXPE2|JAML|C1QTNF5|PANX3|TTC36|PATE1|ESAM|ARHGEF12|TRIM29|CADM1|OR8G1|OR8B2|VSIG2|BACE1|POU2F3|HINFP|OR8B8|DCPS|ZBTB44|SIK3|APOC3|SLC37A4|ARCN1|FXYD2|CXCR5|CBL|CD3D|CD3E|CD3G|HMBS|HSPA8|IL10RA|STT3A|KCNJ1|GRIK4|H2AX|KCNJ5|VWA5A|MCAM|KMT2A|NFRKB|NRGN|DDX6|DPAGT1|PAFAH1B2|NECTIN1|RPS25|SC5D|SCN2B|SCN4B|ST3G…
	Bernard_Soulier_syndrome	GP1BB|SEPT5-GP1BB
	Glanzmann_thrombasthenia	None
	Hermansky-Pudlak_syndrome	AP3B1,AP3D1,BLOC1S3,HPS4,HPS5
	Thrombotic_thrombocytopenic_purpura	None
	Upshaw-Schulman_syndrome	None
Neurological	Small_vessel_disease	COL4A1
	CARASIL	None
	Cerebral_arteriopathy	None
	Cerebral_arteriovenous_malformation	None
	Cerebral_cavernous_malformations	KRIT1,KRIT1|MIR1285-1
	Intracranial_hemorrhage	COL4A1
	Cerebral_calcification	COL4A1
Cardiac/vasculature	Aortic_dissection	ACTA2,ACTA2|ACTA2-AS1,FBN1,FBN1|LOC113939944,FBN1|SLC12A1|MYEF2|SLC24A5|CTXN2|DUT,LDLR,LOC113939944|FBN1,SLC2A10,SMAD3,SMAD3|SMAD6,SMAD3|SMAD6|LINC02206|LOC102723493|LOC110120917|LOC111365216|LOC111413015|LOC111413043,SMAD3|SMAD6|LINC02206|LOC102723493|LOC110120917|LOC111413015|LOC111413043,TGFB2,TGFB3
	Familial_thoracic_aortic_aneurysm	ACTA2,ACTA2|ACTA2-AS1,FBN1,FBN1|LOC113939944,FBN1|SLC12A1|MYEF2|SLC24A5|CTXN2|DUT,LOC113939944|FBN1,SLC2A10,SMAD3,SMAD3|SMAD6,SMAD3|SMAD6|LINC02206|LOC102723493|LOC110120917|LOC111365216|LOC111413015|LOC111413043,SMAD3|SMAD6|LINC02206|LOC102723493|LOC110120917|LOC111413015|LOC111413043,TGFB2,TGFB3,
	Dilatation	FBN1
	Generalized_arterial_calcification_of_infancy	None
	Atrioventricular_septal_defect_5	GATA6
	Marfan_syndrome	DUT|FBN1|SLC12A1|MYEF2|SEMA6D|SLC24A5|CTXN2,FBN1,FBN1|CEP152|FBN1-DT|LOC113939944,FBN1|LOC113939944,FBN1|SLC12A1|MYEF2|SLC24A5|CTXN2|DUT,LOC113939944|FBN1,LTBP2,TGFB2
	Familial_aortopathy	ACTA2,FBN1,SMAD3,TGFB2
	Hypoplastic_heart_syndrome
	Loeys-Dietz_syndrome	EPRS1|ESRRG|TGFB2|RRP15|GPATCH2|SLC30A10|LYPLAL1|SPATA17,FBN1,MARK1|EPRS1|ESRRG|HLX|TGFB2|USH2A|BPNT1|DUSP10|RAB3GAP2|RRP15|KCTD3|MTARC2|GPATCH2|SLC30A10|IARS2|MTARC1|C1orf115|LYPLAL1|SPATA17|MIR194-1|MIR215,SMAD3,TGFB2,TGFB3
	Dilated_cardiomyopathy	GCOM1|MYZAP,LAMA4,MYBPC3,PPP1R13L,TPM1,VCL
	Familial_hypertrophic_cardiomyopathy	MYBPC3,TPM1,VCL
Generic	Cardiovascular_phenotype	ACTA2,ACTA2|ACTA2-AS1,FBN1,FBN1|LOC113939944,MYBPC3,SLC2A10,SMAD3,SMAD4,TGFB2,TGFB3,TPM1
	Coronary_heart_disease	APOC3
		*ClinVar entries with multiple affected genes are listed as gene1|gene2|gene3….., at least one of these genes were within 1 mb of index variant

## Sheet: S10
Supplementary Table 10: Genes identified to cause monogenic phenotypes in AAA-associated GWAS loci
ID	Renard et al.	Clinvar_genes
rs12408895
rs761422
rs11591147		PCSK9
rs1192524		RPL5
rs12740374
rs1260400
rs12126142		GBA
rs2227200
rs1660364
rs991967	TGFB2	LYPLAL1,TGFB2,RRP15,SPATA17,GPATCH2
rs2807875		DUSP10,HLX,C1orf115,MARK1,RAB3GAP2,IARS2,BPNT1,SLC30A10
rs12768538
rs2227564		VCL
rs35414786
rs1412444	ACTA2	LIPA,ACTA2
rs731141
rs7100920
rs7903146
rs72878024
rs55948574		HPS5,ABCC8,KCNJ11
rs11030087		METTL15,KIF18A,BDNF,LIN7C,LGR4,CCDC34,BBOX1,FIBIN,SLC5A12,ANO3
rs11038871		MYBPC3
rs7928656
rs2289123
rs1892971
rs10891091
rs964184		DSCAML1,CEP164,BACE1,RNF214,PCSK7,TAGLN,SIDT2,PAFAH1B2,SIK3,APOA1,APOC3,APOA4,APOA5,ZPR1,BUD13
rs4936098		NTM,SNX19,ADAMTS15,ADAMTS8,ZBTB44,ST14,APLP2,PRDM10,NFRKB,TMEM45B,BARX2
rs77925345
rs73107993
rs11172113
rs11612171
rs12578371		SCARB1
rs7994761
rs34402154	COL4A1	COL4A1
rs3011545		F10,F7
rs3850306
rs11546525	TGFB3	TGFB3,LTBP2
rs12436072
rs363820	FBN1	CEP152,FBN1,DUT,SLC12A1,CTXN2,MYEF2,SLC24A5,SEMA6D
rs11856657		GCOM1
rs12591781
rs113192897		TPM1
rs72745452	SMAD3,SMAD6	SMAD3,SMAD6
rs112038040
rs58270968	HCN4
rs17486278
rs35260437
rs247617		CETP
rs200930372;rs201313462		HYDIN
rs72801778		HYDIN
rs739414
rs11149831
rs12929809
rs35254673
rs56853305
rs2150879
rs56288724		CYB561
rs117753190
rs434182		GATA6
rs139264364	SMAD4	SMAD4
rs7249204		AP3D1
rs62621197	ADAMTS10
rs73015011		LDLR
rs34093919		AKT2,DYRK1B
rs4760
rs429358		PPP1R13L,BLOC1S3,APOE
rs137882482
rs9306894		APOB
rs72800535		MCFD2
rs13384676
rs2576748
rs13417446
rs6734238
rs2111485
rs17710437
rs112332675;rs374119562		IRS1
rs76631336	JAG1
rs3827066	SLC2A10	SLC2A10
rs6066802
rs73143503
rs2836411
rs35934224		MED15,KLHL22,SCARF2,ZNF74,USP41,DGCR6L,RTN4R,ZDHHC8,RANBP1,TRMT2A,DGCR8,TANGO2,ARVCF,COMT,TXNRD2,RTL10,GNB1L,TBX1,GP1BB
rs8142788
rs59731356
rs142344547
rs724016
rs12638862		MECOM
rs4698161
rs2245157
rs899040	PKD2
rs1229849
rs2125213
rs7662069
rs2736100
rs1423561
rs464605
rs3846662
rs890746		AP3B1
rs34580448	VCAN
rs73177279
rs10065611
rs335183
rs3176336
rs881858
rs2223598
rs147163233;rs60163160		LAMA4
rs72975824
rs10455872		PLG
rs34927895
rs17688414
rs42235		KRIT1
rs1115866		BLK,FAM167A
rs331		LPL
rs1506871
rs73227362
rs2280921
rs2954021
rs4977574
rs4323539
rs7025486

[truncated: 17 more sheets: S11, S12, S13, S14, S15, S16, S17, S18, S19, S20, S21, S22, S23, S24, S25, S26, S27]
